# Supplementary material for: Interactome of intact chromatosome variants with site-specifically ubiquitylated and acetylated linker histone H1.2
Source: Nucleic Acids Res. 2023 Nov 22;52(1):101–13. doi: 10.1093/nar/gkad1113 (PMC10783519; doi:10.1093/nar/gkad1113)
Supplement: gkad1113_Supplemental_Files [file gkad1113_supplemental_files.zip]

Archive with 2 entries (2 files):
- Supplemental_Tables.xlsx
- Supplementary Information.pdf
