# Supplementary material for: Interactome of intact chromatosome variants with site-specifically ubiquitylated and acetylated linker histone H1.2
Source: Nucleic Acids Res. 2023 Nov 22;52(1):101–13. doi: 10.1093/nar/gkad1113 (PMC10783519; doi:10.1093/nar/gkad1113)
Supplement: gkad1113_Supplemental_Files [file gkad1113_supplemental_files.zip › Supplemental_Tables.xlsx]

## Sheet: Content
Sheet	Content	Comment
1_Identified	Affinity enrichment: All identified and quantified protein groups after filtering for sign. values and imputation of missing values	A1 to C7 are log2 transformed LFQ values as obtained from Spectronaut. A/B/C denotes the biological replicate, Samples 1 to 7 the affinity enrichment samples (1: Nuc. 2: Chr. um 3: Chr. K17Ub 4: Chr. K64Ub 5: Chr. K17Ac 6: Chr. K64Ac 7: Beads
2_ANOVA sig.	Affinity enrichment: Protein groups significantly enriched for any of the bait samples after ANOVA (S0=0.1, FDR=0.05)	Columns 1 to 7 show sample mean z-scores.
3_t-test sig.	Affinity enrichment: Protein groups significantly enriched in any pairwise comparison between nucleosome and each chromatosome variant	Columns 1 to 6 show sample mean z-scores, followed by t-test statistics for all pairwise comparisons.
4_ANOVA-DSB_Assay	DSB repair assay: Results of repeated measures ANOVA as calculated with GraphPad PRISM

## Sheet: 1_Identified proteins
A1	B1	C1	A2	B2	C2	A3	B3	C3	A4	B4	C4	A5	B5	C5	A6	B6	C6	A7	B7	C7	PG.Qvalue	PG.Cscore	PG.ProteinGroups	PG.Genes	PG.ProteinDescriptions	PG.UniProtIds	PG.ProteinNames
12.8735866546631	13.535228729248	13.8882656097412	12.6307163238525	12.7467679977417	13.3146018981934	12.8508167266846	13.1458930969238	13.6233186721802	12.7405891418457	13.1415815353394	13.6046466827393	12.847635269165	12.9470357894897	13.284369468689	12.7141571044922	13.1956987380981	13.6482982635498	9.50372123718262	9.58433246612549	9.30390548706055	1.16013303101846E-10	1.157188	A1X283	SH3PXD2B	SH3 and PX domain-containing protein 2B	A1X283	SPD2B_HUMAN
10.2830066680908	9.23266315460205	8.99277496337891	10.1862297058105	9.8246898651123	10.1871738433838	9.43039989471436	9.73578929901123	9.46034622192383	10.1584339141846	8.91568088531494	9.23574161529541	8.5262336730957	9.30814743041992	9.15855026245117	9.48463439941406	9.04916858673096	9.2885570526123	12.4552097320557	12.9276838302612	12.1081495285034	9.52980107049001E-08	1.103477	A5YKK6	CNOT1	CCR4-NOT transcription complex subunit 1	A5YKK6	CNOT1_HUMAN
13.3466281890869	13.6064071655273	13.8227157592773	13.5711002349854	13.8785362243652	13.7398815155029	13.5888690948486	13.7507915496826	13.9120407104492	13.459753036499	13.4297313690186	13.4953947067261	13.6941108703613	13.315975189209	13.3570899963379	13.4600028991699	13.4866781234741	13.6917915344238	11.894721031189	11.2330417633057	10.1428298950195	1.83449042300636E-12	1.175203	A6NCE7;Q9GZQ8	MAP1LC3B2;MAP1LC3B	Microtubule-associated proteins 1A/1B light chain 3 beta 2;Microtubule-associated proteins 1A/1B light chain 3B	A6NCE7;Q9GZQ8	MP3B2_HUMAN;MLP3B_HUMAN
12.4416513442993	11.8210430145264	11.8321676254272	12.460883140564	12.6957368850708	10.6461229324341	12.4914875030518	12.5116405487061	11.3689813613892	12.4589385986328	12.2584323883057	9.08202362060547	12.7799777984619	12.5922918319702	10.035026550293	12.5821685791016	12.7116794586182	12.1657886505127	15.1467704772949	15.1200428009033	15.4036684036255	1.79796441856114E-08	1.125401	A6NKF1	SAC3D1	SAC3 domain-containing protein 1	A6NKF1	SAC31_HUMAN
15.4305448532104	14.9639739990234	15.2630443572998	14.9607276916504	15.2494163513184	15.5156507492065	15.3885383605957	15.187385559082	15.72731590271	15.2877645492554	15.116003036499	15.5484638214111	14.9391708374023	15.0994815826416	15.6847057342529	15.3908767700195	15.288610458374	15.6459856033325	9.5194034576416	9.06586933135986	8.6056547164917	2.09570511267623E-14	1.194367	A8MPP1	DDX11L8	Putative ATP-dependent RNA helicase DDX11-like protein 8	A8MPP1	D11L8_HUMAN
14.1699771881104	14.3784437179565	14.4021854400635	13.899471282959	14.1995372772217	14.3216381072998	13.8684673309326	13.9155235290527	14.9299297332764	14.0825510025024	14.004020690918	14.2550811767578	13.8248062133789	14.1495037078857	14.7324161529541	14.0213794708252	13.9780235290527	14.306357383728	8.9663782119751	9.82689762115479	9.25278568267822	1.800707263967E-07	1.093202	A8MT69	CENPX	Centromere protein X	A8MT69	CENPX_HUMAN
16.584774017334	16.4923362731934	15.3080654144287	15.7496299743652	16.0313606262207	15.1374025344849	16.1904258728027	16.1183891296387	15.1684627532959	16.1525230407715	16.0202541351318	15.0217628479004	15.947566986084	16.1775684356689	15.2866344451904	16.1768455505371	16.1000862121582	15.2284622192383	20.6147518157959	20.525671005249	20.5669364929199	8.22493168992841E-14	1.187821	A8MWD9;P62308	SNRPGP15;SNRPG	Putative small nuclear ribonucleoprotein G-like protein 15;Small nuclear ribonucleoprotein G	A8MWD9;P62308	RUXGL_HUMAN;RUXG_HUMAN
8.89789581298828	9.5086612701416	8.56973743438721	8.95634460449219	8.0036792755127	9.46131229400635	9.52552032470703	9.19748878479004	9.5349292755127	9.57698822021484	9.16403579711914	9.90138816833496	9.71879386901855	9.8465461730957	9.7526969909668	11.8641490936279	9.38658618927002	8.66876029968262	9.81156921386719	9.35790252685547	10.5673065185547	2.05656752672774E-06	1.082412	B9A064;P0CF74;P0CG04;P0DOX8;P0DOY2;P0DOY3	IGLL5;IGLC6;IGLC1;;IGLC2;IGLC3	Immunoglobulin lambda-like polypeptide 5;Immunoglobulin lambda constant 6;Immunoglobulin lambda constant 1;Immunoglobulin lambda-1 light chain;Immunoglobulin lambda constant 2;Immunoglobulin lambda constant 3	B9A064;P0CF74;P0CG04;P0DOX8;P0DOY2;P0DOY3	IGLL5_HUMAN;IGLC6_HUMAN;IGLC1_HUMAN;IGL1_HUMAN;IGLC2_HUMAN;IGLC3_HUMAN
12.0357646942139	12.9720134735107	13.1781368255615	11.6854839324951	11.9720420837402	12.9562692642212	11.1357231140137	12.2652797698975	12.4552955627441	11.6515865325928	11.9888477325439	12.128231048584	12.0640926361084	12.0008955001831	11.7749805450439	11.9513177871704	12.1930999755859	12.4331741333008	15.4959230422974	15.8412990570068	15.6646461486816	2.6709183233111E-11	1.163962	C9JLW8	MCRIP1	Mapk-regulated corepressor-interacting protein 1	C9JLW8	MCRI1_HUMAN
13.5754337310791	13.0426025390625	10.1098728179932	12.9771633148193	13.0371341705322	12.6391258239746	10.6779289245605	13.2178831100464	8.71595573425293	13.9142799377441	11.0690288543701	8.74835300445557	15.4845361709595	13.7866468429565	9.84528541564941	14.0424575805664	13.975378036499	9.14645767211914	11.2219705581665	11.4193592071533	9.3418083190918	2.14458492317311E-10	1.154205	E9PAV3;Q13765	NACA	Nascent polypeptide-associated complex subunit alpha, muscle-specific form;Nascent polypeptide-associated complex subunit alpha	E9PAV3;Q13765	NACAM_HUMAN;NACA_HUMAN
12.4685173034668	12.0737133026123	13.0795049667358	13.5793981552124	13.5855045318604	13.2479152679443	13.0513362884521	13.2142105102539	12.9793186187744	12.9778499603271	12.802526473999	13.1179838180542	14.0783233642578	12.6144742965698	11.2993955612183	12.849063873291	12.5368576049805	12.9665851593018	13.1672763824463	13.011360168457	11.0855722427368	1.11918189403482E-08	1.129533	G2XKQ0;P63165	SUMO1P1;SUMO1	Small ubiquitin-related modifier 5;Small ubiquitin-related modifier 1	G2XKQ0;P63165	SUMO5_HUMAN;SUMO1_HUMAN
19.6179542541504	20.3737907409668	20.4264793395996	19.2409820556641	19.6011333465576	19.7126636505127	19.2496337890625	19.7064476013184	19.9207763671875	19.1895027160645	20.1519584655762	20.1641407012939	19.2374172210693	19.6815052032471	19.4278163909912	19.1019706726074	19.8808040618896	19.8946304321289	17.0351257324219	17.0373477935791	16.8722858428955	1.18150904981919E-13	1.186286	O00139	KIF2A	Kinesin-like protein KIF2A	O00139	KIF2A_HUMAN
14.730318069458	15.1912803649902	13.6537303924561	14.0906620025635	14.6021270751953	13.4678611755371	14.5813999176025	14.7382049560547	13.474292755127	14.2681884765625	14.4282608032227	13.3328800201416	14.3852987289429	14.3612899780273	13.5091180801392	14.4362545013428	14.6194114685059	13.5381832122803	17.0472793579102	16.997688293457	16.7253837585449	1.54092077773149E-13	1.185165	O00148	DDX39A	ATP-dependent RNA helicase DDX39A	O00148	DX39A_HUMAN
11.1737585067749	12.6956253051758	12.7506256103516	11.7983226776123	11.5384502410889	11.8893976211548	11.7117118835449	11.7024555206299	11.8664169311523	11.6987972259521	12.3936862945557	12.1370658874512	12.467080116272	12.0830936431885	11.1147346496582	11.1206760406494	11.9952936172485	11.8568468093872	11.0084657669067	11.1449146270752	9.69291305541992	1.40837359003207E-08	1.127586	O00178	GTPBP1	GTP-binding protein 1	O00178	GTPB1_HUMAN
9.28074073791504	8.51566314697266	9.42588138580322	7.94502973556519	9.53785610198975	8.91493988037109	9.55425834655762	8.9902286529541	9.5275707244873	9.54428863525391	10.094482421875	9.82852172851563	8.88082218170166	8.78526592254639	9.42317199707031	8.84751129150391	8.85588073730469	9.59249305725098	9.0528450012207	9.07315063476563	9.36668586730957	1.07815043502232E-07	1.100822	O00255	MEN1	Menin	O00255	MEN1_HUMAN
13.7251653671265	13.7315044403076	13.4141273498535	13.3375453948975	13.460675239563	13.0978670120239	13.5062656402588	13.3790416717529	13.1904726028442	13.5206108093262	13.4071750640869	12.8567428588867	13.5126304626465	13.2256851196289	12.8210248947144	13.4951095581055	13.3231945037842	12.8355808258057	11.8834228515625	11.6557750701904	9.68289661407471	4.81789753409949E-11	1.161298	O00267	SUPT5H	Transcription elongation factor SPT5	O00267	SPT5H_HUMAN
10.7402572631836	9.04499244689941	12.9132270812988	11.154486656189	11.0800514221191	10.2764129638672	10.0324096679688	11.0267524719238	9.62385559082031	11.4376459121704	9.33980274200439	9.84722137451172	14.1769981384277	8.2305154800415	9.60146713256836	11.165506362915	11.5279417037964	8.79728507995605	11.7487354278564	9.18884372711182	9.76015472412109	3.57720180086583E-11	1.16267	O00299	CLIC1	Chloride intracellular channel protein 1	O00299	CLIC1_HUMAN
8.78447437286377	9.51610565185547	9.29762363433838	12.0479965209961	9.74360084533691	8.90423965454102	10.8635368347168	9.93051147460938	9.6104621887207	9.45268726348877	9.6588249206543	10.2624912261963	12.6440696716309	9.65157318115234	9.06575489044189	10.4022436141968	8.93332862854004	9.22139549255371	15.8855581283569	15.7328414916992	14.446159362793	1.11018956119495E-10	1.157406	O00303	EIF3F	Eukaryotic translation initiation factor 3 subunit F	O00303	EIF3F_HUMAN
10.2805051803589	9.15666580200195	9.31638717651367	10.524510383606	9.05744934082031	8.4065055847168	9.48406600952148	8.44707870483398	10.2913799285889	9.57787895202637	9.16230773925781	9.82317924499512	9.88424205780029	10.0309371948242	10.0022087097168	9.67523002624512	9.38863945007324	9.51845169067383	12.5721893310547	12.5350456237793	12.0399751663208	5.05042844452673E-09	1.135628	O00330	PDHX	Pyruvate dehydrogenase protein X component, mitochondrial	O00330	ODPX_HUMAN
11.7646284103394	11.6615982055664	11.5501251220703	13.320426940918	12.2899227142334	12.3960847854614	12.5172786712646	12.1003932952881	11.8673067092896	12.6060752868652	11.4737968444824	11.6667060852051	15.0072202682495	11.9496555328369	11.768970489502	12.7814636230469	11.9144420623779	11.8491897583008	11.5086259841919	11.5115985870361	10.0967121124268	1.08358226335019E-12	1.177291	O00410	IPO5	Importin-5	O00410	IPO5_HUMAN
16.7418804168701	17.0569190979004	16.2472667694092	16.4365177154541	16.8276081085205	15.8193101882935	16.7057113647461	16.9504776000977	16.053186416626	16.5624084472656	16.7580680847168	15.7466888427734	16.357982635498	16.799201965332	15.7856502532959	16.5501976013184	16.7689952850342	15.9519968032837	19.1257705688477	19.0555992126465	19.127513885498	6.60842445452641E-14	1.188702	O00422	SAP18	Histone deacetylase complex subunit SAP18	O00422	SAP18_HUMAN
12.923999786377	12.9226589202881	12.8147583007813	12.9237976074219	12.5046119689941	12.6652393341064	12.6490573883057	12.31321144104	12.7192077636719	12.8687229156494	12.518590927124	12.5622425079346	13.1403102874756	12.7141914367676	12.4188556671143	12.9351634979248	12.4479713439941	12.8546409606934	15.7125053405762	15.6882934570313	15.8112125396729	1.93595795205818E-11	1.165368	O00425	IGF2BP3	Insulin-like growth factor 2 mRNA-binding protein 3	O00425	IF2B3_HUMAN
12.9617042541504	12.8765249252319	12.6322479248047	12.4396991729736	12.649938583374	12.1740741729736	12.1523380279541	12.3095388412476	12.2927227020264	12.5855846405029	12.505823135376	12.397852897644	12.3988704681396	12.0838298797607	11.8984270095825	12.6934719085693	12.0774116516113	12.2520751953125	11.7534732818604	11.7539663314819	11.0789985656738	1.41602597788792E-11	1.166745	O00442	RTCA	RNA 3'-terminal phosphate cyclase	O00442	RTCA_HUMAN
14.9389247894287	13.7104234695435	13.2642116546631	14.2322559356689	15.5434951782227	15.3185901641846	14.9562301635742	15.1885604858398	15.1881151199341	15.2727546691895	15.240550994873	14.9158706665039	15.0030384063721	15.3648052215576	14.606390953064	14.9405965805054	15.506383895874	14.6800298690796	8.05710506439209	9.4792947769165	9.45373916625977	1.23039963889147E-13	1.186126	O00479	HMGN4	High mobility group nucleosome-binding domain-containing protein 4	O00479	HMGN4_HUMAN
12.5407066345215	12.1790342330933	12.4408092498779	12.8100719451904	13.0112915039063	12.9209299087524	12.7578067779541	12.7440319061279	12.6920490264893	12.6287422180176	12.9385108947754	12.6495199203491	12.955322265625	12.6852970123291	12.7458019256592	12.6706981658936	12.5109748840332	12.6829490661621	12.7219219207764	11.9756546020508	11.8979778289795	4.51224560705911E-10	1.150362	O00505	KPNA3	Importin subunit alpha-4	O00505	IMA4_HUMAN
15.0977668762207	14.6493339538574	13.9688739776611	15.4261016845703	15.2477607727051	14.6912174224854	15.5504493713379	15.2093830108643	14.5904016494751	15.4486064910889	15.1458415985107	14.6458930969238	15.5992393493652	15.1987028121948	14.5114145278931	15.5166501998901	14.9301671981812	14.1813707351685	13.6699542999268	13.0620021820068	12.4834127426147	3.45050515158306E-14	1.192001	O00541	PES1	Pescadillo homolog	O00541	PESC_HUMAN
12.1256103515625	11.5980434417725	11.4530048370361	12.3027076721191	12.0257034301758	11.8935661315918	12.6554765701294	11.7983741760254	11.753662109375	12.3299522399902	11.7100763320923	10.790641784668	12.6384601593018	11.300573348999	9.99880599975586	12.1664161682129	10.9524564743042	11.4110660552979	10.7969837188721	10.5896644592285	8.35285758972168	5.55377368937277E-11	1.16063	O00566	MPHOSPH10	U3 small nucleolar ribonucleoprotein protein MPP10	O00566	MPP10_HUMAN
13.7529039382935	13.0415258407593	12.4223585128784	14.0004043579102	13.538501739502	12.9037799835205	14.0470943450928	13.3914661407471	12.8823986053467	14.0329608917236	13.420295715332	12.9805736541748	14.0074577331543	13.3480110168457	12.628755569458	14.0006275177002	13.1510276794434	12.4997272491455	14.8159370422363	14.4077043533325	14.472939491272	1.72419375896434E-12	1.175444	O00567	NOP56	Nucleolar protein 56	O00567	NOP56_HUMAN
15.6623401641846	15.9811916351318	15.7512912750244	15.5903701782227	15.7689504623413	15.6223125457764	15.7800064086914	15.8736324310303	15.7037792205811	15.6402339935303	15.8872547149658	15.7592506408691	15.7449331283569	15.8005828857422	15.5200901031494	15.5630760192871	15.8081941604614	15.5586719512939	17.8258991241455	17.9357471466064	17.4059410095215	9.38825804679489E-15	1.198762	O00571	DDX3X	ATP-dependent RNA helicase DDX3X	O00571	DDX3X_HUMAN
9.97789287567139	9.38412475585938	9.74927520751953	11.1694431304932	12.3945169448853	12.3757648468018	12.4477663040161	11.7901000976563	9.55013751983643	12.2554340362549	10.3425941467285	9.6900520324707	12.2163238525391	11.8937215805054	8.76812553405762	10.3546161651611	10.0728054046631	10.246509552002	8.15956783294678	8.8560619354248	9.36081314086914	1.09406712594832E-05	1.062367	O00712;P08651;Q12857;Q14938	NFIB;NFIC;NFIA;NFIX	Nuclear factor 1 B-type;Nuclear factor 1 C-type;Nuclear factor 1 A-type;Nuclear factor 1 X-type	O00712;P08651;Q12857;Q14938	NFIB_HUMAN;NFIC_HUMAN;NFIA_HUMAN;NFIX_HUMAN
12.0847206115723	11.1302127838135	11.9234867095947	11.0121040344238	11.3462896347046	11.7300329208374	11.1684761047363	11.2969799041748	12.08620262146	11.121732711792	11.318172454834	11.7384967803955	11.0933570861816	11.5126762390137	10.5969896316528	9.64955139160156	10.8742637634277	11.7534065246582	10.1035099029541	10.1241130828857	9.58397769927979	2.73436280307426E-08	1.121265	O00716	E2F3	Transcription factor E2F3	O00716	E2F3_HUMAN
11.9547119140625	11.9749002456665	13.1697196960449	12.3475189208984	12.1051540374756	12.8085718154907	11.9967632293701	12.0411376953125	12.8213367462158	12.2760133743286	12.0341777801514	12.8740711212158	11.8966789245605	11.9025173187256	12.4566984176636	11.9647274017334	11.6896944046021	12.6051540374756	9.25057506561279	8.97418212890625	9.5882740020752	1.97868759876035E-13	1.184086	O14497	ARID1A	AT-rich interactive domain-containing protein 1A	O14497	ARI1A_HUMAN
11.6610240936279	13.1427898406982	13.0265617370605	13.1097431182861	13.1415300369263	13.3052949905396	13.0523700714111	13.0866088867188	13.2702598571777	12.7895240783691	13.1589679718018	13.5184926986694	12.8270435333252	12.8737773895264	13.507625579834	12.6560211181641	12.6920289993286	12.7985458374023	11.0773267745972	12.4781093597412	9.57066440582275	2.71145942149719E-10	1.153026	O14519	CDK2AP1	Cyclin-dependent kinase 2-associated protein 1	O14519	CDKA1_HUMAN
12.571891784668	12.5102081298828	12.4392642974854	13.1366872787476	13.1252899169922	12.9661350250244	12.9430904388428	13.0737438201904	12.823299407959	13.0911312103271	12.9798622131348	12.7054491043091	12.8836240768433	12.7428817749023	12.3759174346924	12.8907947540283	12.8144454956055	12.6778087615967	11.236177444458	11.3229484558105	7.55435180664063	3.52519161218139E-12	1.172511	O14646	CHD1	Chromodomain-helicase-DNA-binding protein 1	O14646	CHD1_HUMAN
12.4190692901611	12.560302734375	12.4095230102539	12.5708265304565	12.1755485534668	12.2599954605103	12.3704252243042	12.3331718444824	12.4730529785156	12.2984390258789	12.1756296157837	11.7876863479614	13.2402811050415	12.0007858276367	11.3022766113281	12.3675537109375	12.2732772827148	12.1683006286621	13.096736907959	13.1468029022217	12.9653644561768	5.20169014224844E-09	1.1354	O14654	IRS4	Insulin receptor substrate 4	O14654	IRS4_HUMAN
13.9677457809448	12.3999614715576	16.4924659729004	11.7370853424072	12.8207025527954	15.1643829345703	13.1740159988403	12.2395849227905	12.3508415222168	11.9803762435913	11.9852466583252	14.8205051422119	13.3922758102417	14.2946090698242	15.0543994903564	13.9766750335693	13.9231958389282	12.197509765625	8.8317174911499	9.25758075714111	9.85276222229004	3.60680266305386E-10	1.151558	O14737	PDCD5	Programmed cell death protein 5	O14737	PDCD5_HUMAN
11.6175346374512	12.9044189453125	12.1280717849731	12.845911026001	12.2610359191895	11.6414213180542	13.6715049743652	12.3358612060547	11.9825229644775	12.9312181472778	12.0787525177002	11.2631740570068	12.3373212814331	12.3085832595825	10.4911050796509	12.5650272369385	12.2946720123291	11.6337261199951	15.822998046875	16.0117359161377	16.072868347168	1.3269915101234E-12	1.17646	O14776	TCERG1	Transcription elongation regulator 1	O14776	TCRG1_HUMAN
17.3194980621338	16.9229965209961	17.7981872558594	16.5661354064941	16.5528450012207	17.1513862609863	16.805721282959	16.7272644042969	17.5131187438965	16.7800254821777	16.7038764953613	17.3760414123535	16.4728088378906	16.6235198974609	17.2145042419434	16.9293899536133	16.8274440765381	17.4606094360352	10.9076957702637	11.1814727783203	10.2708263397217	3.97974649653452E-14	1.191254	O14802	POLR3A	DNA-directed RNA polymerase III subunit RPC1	O14802	RPC1_HUMAN
11.7664794921875	9.78939628601074	8.54788208007813	12.1835651397705	12.2943239212036	11.5696449279785	11.0052375793457	11.2558994293213	9.25142478942871	11.6475992202759	10.237154006958	10.7152824401855	14.3995552062988	9.51906204223633	9.10848617553711	11.5008268356323	11.4981365203857	10.0385684967041	9.07942008972168	9.6366138458252	9.03602313995361	1.51588899566822E-09	1.143525	O14818	PSMA7	Proteasome subunit alpha type-7	O14818	PSA7_HUMAN
13.8721179962158	13.8281965255737	13.9099311828613	13.4473171234131	13.7471103668213	13.6272773742676	13.4045886993408	13.5766696929932	13.7856426239014	13.3827476501465	13.6930017471313	13.7596015930176	13.2801742553711	13.395411491394	13.3686790466309	13.386456489563	13.3866748809814	13.6144371032715	14.3241262435913	14.1876068115234	14.2488956451416	2.13384847816304E-13	1.183789	O14874	BCKDK	[3-methyl-2-oxobutanoate dehydrogenase [lipoamide]] kinase, mitochondrial	O14874	BCKD_HUMAN
9.01314926147461	8.90794372558594	9.18497467041016	9.16106605529785	9.49917221069336	10.3201484680176	9.22268295288086	9.59649658203125	8.72658920288086	9.19316673278809	8.74512672424316	9.36914443969727	9.74409294128418	9.81900215148926	9.51556205749512	9.0241527557373	8.6015567779541	9.76781749725342	13.6267929077148	13.2826690673828	13.1013240814209	8.7197793596988E-10	1.146761	O14893	GEMIN2	Gem-associated protein 2	O14893	GEMI2_HUMAN
9.5687427520752	8.99484443664551	8.53811931610107	9.82977676391602	8.23925018310547	9.71725273132324	9.36519527435303	8.10330867767334	9.78831768035889	9.39090728759766	8.8933744430542	9.64096641540527	12.5044822692871	9.40145111083984	8.99690437316895	9.07214736938477	8.52766609191895	8.6184549331665	8.81215286254883	9.02809047698975	9.55035018920898	9.91742202635601E-09	1.130522	O14929	HAT1	Histone acetyltransferase type B catalytic subunit	O14929	HAT1_HUMAN
9.52541160583496	10.7749319076538	8.58855438232422	10.3996906280518	12.1601419448853	9.75223731994629	11.1252746582031	10.3994731903076	9.88759613037109	10.3138637542725	10.3615055084229	9.21116065979004	12.1100616455078	9.1025505065918	9.86783027648926	10.2603902816772	9.65128421783447	9.09674835205078	8.9581995010376	9.74480438232422	10.1213836669922	1.90853685406028E-07	1.092775	O14950;P19105	MYL12B;MYL12A	Myosin regulatory light chain 12B;Myosin regulatory light chain 12A	O14950;P19105	ML12B_HUMAN;ML12A_HUMAN
18.2040977478027	18.3077354431152	18.2876663208008	18.1244564056396	17.994743347168	18.066333770752	17.8522434234619	17.9591407775879	18.3019561767578	17.950984954834	18.0453605651855	18.200813293457	17.8937110900879	18.300178527832	18.4274253845215	17.9432830810547	18.055248260498	18.3313064575195	15.2800254821777	15.3725528717041	15.3652448654175	5.33471796366918E-15	1.201816	O14979	HNRNPDL	Heterogeneous nuclear ribonucleoprotein D-like	O14979	HNRDL_HUMAN
13.4630661010742	13.1826095581055	13.6687240600586	12.9990539550781	13.1282434463501	13.3374156951904	12.8753929138184	13.0270175933838	13.5795097351074	12.9942684173584	13.0276174545288	13.2058610916138	12.8874340057373	12.7352714538574	13.0969562530518	13.0789175033569	12.8505382537842	13.3811225891113	10.8020811080933	13.0911502838135	11.9436054229736	1.47910965093941E-12	1.17604	O14981	BTAF1	TATA-binding protein-associated factor 172	O14981	BTAF1_HUMAN
15.3523044586182	15.6360836029053	14.6982803344727	15.166748046875	15.11461353302	14.8550271987915	15.0886783599854	15.233850479126	14.3927850723267	15.1940841674805	15.0458030700684	14.5382966995239	14.8694629669189	15.1127290725708	14.4541416168213	14.964563369751	15.1087598800659	14.5374317169189	19.1123313903809	19.1453971862793	19.0415458679199	2.14553231123479E-14	1.194248	O15042	U2SURP	U2 snRNP-associated SURP motif-containing protein	O15042	SR140_HUMAN
11.1089611053467	11.3767337799072	11.2399377822876	10.1789226531982	10.5918235778809	10.6909837722778	9.73653602600098	10.5325059890747	10.9861459732056	10.7766571044922	8.04555702209473	9.41799163818359	11.628809928894	9.8825216293335	9.89197444915771	10.7124614715576	10.4500408172607	11.2509860992432	12.3007230758667	11.9233417510986	12.3716535568237	1.17869815855918E-07	1.098863	O15116	LSM1	U6 snRNA-associated Sm-like protein LSm1	O15116	LSM1_HUMAN
17.2761878967285	17.0554084777832	17.6161689758301	16.2599105834961	16.2992858886719	16.8931655883789	16.4869956970215	16.5637474060059	17.334888458252	16.5447444915771	16.5142383575439	17.1935043334961	16.4185981750488	16.5300846099854	17.0788497924805	16.6744842529297	16.6720848083496	17.203067779541	12.6123580932617	12.7451457977295	11.9627170562744	1.30595455615612E-13	1.185879	O15160	POLR1C	DNA-directed RNA polymerases I and III subunit RPAC1	O15160	RPAC1_HUMAN
11.9482936859131	11.2728538513184	11.6189937591553	10.8859853744507	10.0645990371704	11.4045448303223	9.96559715270996	10.3477973937988	11.8948230743408	10.3959712982178	10.1666145324707	10.6511030197144	11.1737022399902	11.3999347686768	9.95523834228516	11.1634197235107	10.2926445007324	11.6036338806152	13.0904674530029	12.7356624603271	13.7468395233154	2.56828901750101E-06	1.081225	O15182	CETN3	Centrin-3	O15182	CETN3_HUMAN
13.2103576660156	13.2379159927368	13.3291206359863	13.2367858886719	13.1378755569458	13.7545433044434	13.3278980255127	13.2748641967773	13.6678600311279	13.1584968566895	13.351243019104	13.8697280883789	13.2350912094116	13.1702070236206	13.7113084793091	13.0440292358398	13.3220119476318	13.6314496994019	11.5934925079346	11.6966037750244	10.2282257080078	1.83885521426477E-12	1.175178	O15198;P84022;Q15796;Q15797;Q99717	SMAD9;SMAD3;SMAD2;SMAD1;SMAD5	Mothers against decapentaplegic homolog 9;Mothers against decapentaplegic homolog 3;Mothers against decapentaplegic homolog 2;Mothers against decapentaplegic homolog 1;Mothers against decapentaplegic homolog 5	O15198;P84022;Q15796;Q15797;Q99717	SMAD9_HUMAN;SMAD3_HUMAN;SMAD2_HUMAN;SMAD1_HUMAN;SMAD5_HUMAN
11.3191080093384	11.627818107605	11.1429872512817	12.0421142578125	11.4734058380127	10.9395780563354	11.0723285675049	11.3184289932251	10.7656345367432	11.3396606445313	10.3573818206787	10.6283302307129	13.3574476242065	10.5118560791016	9.78364753723145	11.2466011047363	10.9884338378906	8.5282096862793	11.5331554412842	10.1494083404541	10.4593486785889	3.68122672069074E-10	1.151446	O15212	PFDN6	Prefoldin subunit 6	O15212	PFD6_HUMAN
12.1852226257324	9.11574363708496	9.70749282836914	11.0822496414185	10.3181629180908	9.78638172149658	11.7022571563721	10.4262504577637	10.3607778549194	13.0829257965088	11.1018142700195	10.076512336731	12.2709951400757	10.0450916290283	9.12321281433105	11.9269714355469	11.5780067443848	11.8816242218018	9.44189071655273	8.10009384155273	9.08279514312744	8.26690463595211E-09	1.131955	O15213	WDR46	WD repeat-containing protein 46	O15213	WDR46_HUMAN
12.3469829559326	11.7501192092896	11.3214721679688	12.7825794219971	12.3797283172607	11.8397178649902	12.7589960098267	12.4508600234985	11.7370920181274	12.7651968002319	12.3582820892334	11.2741737365723	12.9208602905273	12.2486143112183	11.5768852233887	12.6710939407349	12.0156898498535	11.4006328582764	13.5839900970459	13.3251647949219	13.291088104248	4.15053705101333E-10	1.150812	O15226	NKRF	NF-kappa-B-repressing factor	O15226	NKRF_HUMAN
9.27746295928955	9.29768848419189	10.3163433074951	9.81502628326416	9.60185813903809	9.70876026153564	8.84647274017334	8.62985038757324	10.1092643737793	9.39576053619385	10.6596355438232	8.92199516296387	9.46513557434082	9.54634094238281	9.72847366333008	9.36238861083984	9.37672233581543	10.2197399139404	13.1909494400024	13.5486688613892	13.57106590271	3.15882260156459E-08	1.11974	O15234	CASC3	Protein CASC3	O15234	CASC3_HUMAN
12.761510848999	13.0576362609863	13.1194887161255	13.1237821578979	13.2440576553345	13.5184059143066	13.0093650817871	13.1259994506836	13.2590732574463	12.9781303405762	13.1808376312256	13.2661228179932	12.9926261901855	13.0720615386963	13.0083932876587	12.9460353851318	12.9897079467773	13.2226371765137	11.7805805206299	11.7144136428833	10.7915306091309	1.89516336731121E-13	1.184272	O15294	OGT	UDP-N-acetylglucosamine--peptide N-acetylglucosaminyltransferase 110 kDa subunit	O15294	OGT1_HUMAN
15.2506017684937	14.6560974121094	15.8792819976807	14.6912612915039	14.7290315628052	15.0151920318604	14.835223197937	14.853494644165	15.5778732299805	14.8737163543701	14.9304676055908	15.481388092041	14.6740026473999	14.6406507492065	15.3010711669922	14.9935941696167	15.0036935806274	15.5565204620361	11.9981956481934	9.21897506713867	9.76184844970703	2.18672484735288E-13	1.183681	O15318	POLR3G	DNA-directed RNA polymerase III subunit RPC7	O15318	RPC7_HUMAN
17.6934413909912	17.7645835876465	18.2190971374512	17.0333461761475	17.2375469207764	17.6043891906738	17.0514984130859	17.393123626709	18.0242385864258	17.068941116333	17.5721549987793	18.0678634643555	16.852991104126	17.2724857330322	17.88698387146	17.1804904937744	17.5019969940186	18.046573638916	11.6384544372559	11.705961227417	11.4813461303711	7.54596758579099E-15	1.200466	O15347	HMGB3	High mobility group protein B3	O15347	HMGB3_HUMAN
10.0460577011108	8.5671215057373	9.32721614837646	8.78848075866699	7.94837379455566	10.1738052368164	9.4762716293335	9.39176177978516	9.62030220031738	9.28787231445313	9.78421974182129	9.35828876495361	12.3560905456543	11.0858774185181	9.42355442047119	10.1464052200317	9.52978134155273	10.1842193603516	14.563702583313	14.5287475585938	13.6959276199341	7.70814360648342E-11	1.159111	O15371	EIF3D	Eukaryotic translation initiation factor 3 subunit D	O15371	EIF3D_HUMAN
8.66018867492676	8.75005340576172	9.47271156311035	11.2475032806396	8.60283470153809	8.76925468444824	9.01921463012695	9.43907356262207	10.202184677124	9.5788402557373	8.65703392028809	9.54520606994629	12.047700881958	8.94430351257324	9.16808605194092	9.4261417388916	9.38624858856201	9.97998428344727	13.7781572341919	13.6972751617432	12.8289241790771	1.02901481445661E-09	1.145813	O15372	EIF3H	Eukaryotic translation initiation factor 3 subunit H	O15372	EIF3H_HUMAN
13.4439144134521	13.8606910705566	13.4363880157471	10.918041229248	10.5954990386963	10.2463760375977	11.2516212463379	11.530966758728	11.3324527740479	10.8383445739746	11.478982925415	10.7283344268799	11.4427509307861	12.4191150665283	9.86377716064453	11.4826335906982	12.6234455108643	11.8319911956787	9.28185367584229	9.07422065734863	9.39412784576416	1.7595561247816E-08	1.125598	O15446	POLR1G	DNA-directed RNA polymerase I subunit RPA34	O15446	RPA34_HUMAN
12.8114223480225	13.0871410369873	13.0685319900513	13.1097545623779	13.2056331634521	12.9330768585205	13.2192077636719	12.9911584854126	12.8419189453125	13.1290130615234	13.0403232574463	12.7927675247192	12.9282398223877	13.1665992736816	12.7012233734131	12.9742698669434	12.9808235168457	13.010799407959	14.579273223877	14.1621932983398	14.4869842529297	1.5476854462172E-11	1.166352	O15514	POLR2D	DNA-directed RNA polymerase II subunit RPB4	O15514	RPB4_HUMAN
9.22369384765625	9.79670333862305	10.4142246246338	9.36205673217773	9.2644157409668	9.70247840881348	9.40288162231445	9.10684204101563	8.75274848937988	8.95950889587402	9.47601509094238	10.1700286865234	9.34022331237793	9.71118354797363	9.52374839782715	9.37769317626953	9.26607799530029	9.30819225311279	12.2926912307739	12.2974443435669	11.9867992401123	1.22710841265768E-06	1.084745	O15541	RNF113A	E3 ubiquitin-protein ligase RNF113A	O15541	R113A_HUMAN
15.6882572174072	15.8108139038086	14.8251724243164	15.2919149398804	15.4250602722168	14.7593231201172	15.442174911499	15.4749059677124	14.6799049377441	15.4639682769775	15.4090204238892	14.639256477356	15.275369644165	15.3641586303711	14.5428619384766	15.3891620635986	15.4300079345703	14.8144664764404	18.8857955932617	18.930570602417	19.0227012634277	7.97525051975237E-15	1.200085	O43143	DHX15	Pre-mRNA-splicing factor ATP-dependent RNA helicase DHX15	O43143	DHX15_HUMAN
9.22232627868652	11.8094568252563	10.4170780181885	11.7275342941284	8.44137001037598	10.0799026489258	9.11381340026855	8.85775184631348	10.4934463500977	11.2400779724121	10.4402809143066	9.02970409393311	12.2844228744507	9.59216022491455	9.34179019927979	10.113712310791	10.0778331756592	10.1962146759033	12.1829719543457	11.6722574234009	11.5988807678223	3.5466509050093E-06	1.079184	O43148	RNMT	mRNA cap guanine-N7 methyltransferase	O43148	MCES_HUMAN
13.4081182479858	13.4445266723633	12.3002834320068	12.9835338592529	13.0017223358154	12.1192989349365	13.3099727630615	13.1877765655518	12.0849533081055	13.0336685180664	12.8946943283081	11.6232147216797	13.2190179824829	13.0968637466431	11.7272148132324	13.1195268630981	13.1045684814453	12.1561679840088	16.8144130706787	16.8733596801758	16.9341793060303	2.14751904262263E-13	1.18375	O43172	PRPF4	U4/U6 small nuclear ribonucleoprotein Prp4	O43172	PRP4_HUMAN
11.3807468414307	9.96689796447754	9.20698547363281	12.9873275756836	11.8743877410889	11.656307220459	12.1684513092041	12.0088844299316	9.5399751663208	12.9747829437256	9.75271987915039	10.1354885101318	15.5764312744141	11.0628452301025	10.2304220199585	12.4225749969482	11.8517990112305	9.5460205078125	11.204270362854	11.5972700119019	9.41088104248047	1.23515890259335E-11	1.167317	O43175	PHGDH	D-3-phosphoglycerate dehydrogenase	O43175	SERA_HUMAN
9.56379318237305	8.76241111755371	9.7612361907959	9.18413543701172	9.35722351074219	9.01937866210938	9.94234085083008	9.51776790618896	10.0328235626221	8.34295272827148	9.68905258178711	9.60541534423828	10.195408821106	9.7991771697998	9.43237686157227	8.95015907287598	9.91355323791504	9.63326549530029	12.9844951629639	13.0873050689697	13.1733283996582	9.51556234642336E-08	1.103518	O43251;Q9NWB1	RBFOX2;RBFOX1	RNA binding protein fox-1 homolog 2;RNA binding protein fox-1 homolog 1	O43251;Q9NWB1	RFOX2_HUMAN;RFOX1_HUMAN
13.310152053833	13.2707824707031	11.9448432922363	12.75758934021	12.6435060501099	11.635910987854	12.9680938720703	12.8289489746094	11.4894676208496	12.8163261413574	12.7759380340576	10.901291847229	12.7784290313721	12.7557468414307	11.4757480621338	12.8604736328125	12.8170852661133	11.8142738342285	16.7019424438477	16.6866645812988	16.6700916290283	2.45143496032566E-13	1.183214	O43290	SART1	U4/U6.U5 tri-snRNP-associated protein 1	O43290	SNUT1_HUMAN
9.9254322052002	9.36786556243896	9.66881084442139	10.4658117294312	9.75901317596436	10.3925399780273	10.8904075622559	10.2967596054077	10.1143341064453	11.0817384719849	9.44203567504883	9.08740997314453	13.1542463302612	9.67926979064941	9.03066444396973	10.8584136962891	8.99337959289551	9.36469841003418	10.7727394104004	9.5930757522583	7.68192195892334	6.4886598290826E-12	1.170017	O43324	EEF1E1	Eukaryotic translation elongation factor 1 epsilon-1	O43324	MCA3_HUMAN
11.8982124328613	9.92712211608887	11.1304626464844	15.4214000701904	12.5358257293701	15.9117307662964	10.164831161499	13.922474861145	9.40750026702881	13.9056453704834	12.0004940032959	11.5031509399414	11.8474321365356	13.9962501525879	14.3267478942871	13.7349891662598	9.65674304962158	12.4316139221191	14.9021778106689	15.5158996582031	15.3309345245361	7.31605115809962E-10	1.147734	O43347	MSI1	RNA-binding protein Musashi homolog 1	O43347	MSI1H_HUMAN
15.670051574707	15.6955966949463	15.1321430206299	15.4882259368896	15.6978511810303	15.2092761993408	15.5395011901855	15.574387550354	15.3036556243896	15.5924100875854	15.6942186355591	15.321834564209	15.6982355117798	15.6945915222168	15.245717048645	15.6658115386963	15.6727714538574	15.6648778915405	18.6964683532715	18.785758972168	18.8710689544678	1.16371871038014E-13	1.186352	O43390	HNRNPR	Heterogeneous nuclear ribonucleoprotein R	O43390	HNRPR_HUMAN
13.4999294281006	13.9103631973267	12.8519096374512	13.503719329834	13.4547863006592	12.7253847122192	13.705620765686	13.56618309021	12.7505588531494	13.5949382781982	13.443546295166	12.624888420105	13.7574729919434	13.6372737884521	11.2381410598755	13.5964260101318	13.4395599365234	12.8166389465332	17.5324325561523	17.5464019775391	17.6735382080078	4.41686654923359E-13	1.180824	O43395	PRPF3	U4/U6 small nuclear ribonucleoprotein Prp3	O43395	PRPF3_HUMAN
13.5383310317993	13.6539974212646	12.6810493469238	13.1843967437744	13.4083051681519	12.4535942077637	13.1733551025391	13.3792877197266	12.6093463897705	13.1727542877197	13.1236295700073	12.0096588134766	13.4888973236084	13.3143968582153	12.1549310684204	13.4355773925781	13.3379507064819	12.4906616210938	17.2091617584229	17.1732292175293	17.1960735321045	4.03193236818025E-14	1.191122	O43447	PPIH	Peptidyl-prolyl cis-trans isomerase H	O43447	PPIH_HUMAN
15.1576700210571	15.4267349243164	15.6482734680176	14.8147010803223	15.1843566894531	15.1298952102661	14.8169021606445	15.1695795059204	15.3245048522949	14.8479537963867	15.1983118057251	15.3069972991943	14.6926364898682	15.2203750610352	15.2817974090576	15.1598091125488	15.2384576797485	15.3644113540649	9.53269577026367	9.574782371521	9.61670398712158	1.3188335438705E-10	1.15656	O43583	DENR	Density-regulated protein	O43583	DENR_HUMAN
12.546688079834	12.7503929138184	11.618673324585	11.9041442871094	12.0106925964355	11.3069696426392	12.2270965576172	12.1909446716309	11.3999176025391	12.0853271484375	12.0167770385742	10.8300151824951	12.0013618469238	11.9766063690186	10.7498264312744	12.1411914825439	12.0463809967041	10.687442779541	15.7651376724243	15.8379697799683	15.7403030395508	7.78009951813003E-13	1.178553	O43660	PLRG1	Pleiotropic regulator 1	O43660	PLRG1_HUMAN
11.6976089477539	10.1742067337036	8.60643577575684	8.62380790710449	9.36165618896484	10.1130599975586	10.5136680603027	10.3092374801636	9.12803840637207	11.2540416717529	9.11419486999512	9.3553524017334	10.4991855621338	11.3914737701416	8.67619514465332	11.8034267425537	11.8652076721191	9.16875267028809	17.8474617004395	18.1999130249023	18.3881492614746	2.96314702857724E-13	1.182444	O43670	ZNF207	BUB3-interacting and GLEBS motif-containing protein ZNF207	O43670	ZN207_HUMAN
14.3821449279785	14.7098579406738	14.4077072143555	14.278621673584	14.7269191741943	14.2264213562012	14.4953165054321	14.5916004180908	14.3710670471191	14.346004486084	14.6099147796631	14.4403705596924	14.3435707092285	14.6577301025391	14.1416158676147	14.2592105865479	14.6256284713745	14.2422304153442	17.553394317627	17.9286193847656	17.9865608215332	2.82521478319707E-14	1.192902	O43684	BUB3	Mitotic checkpoint protein BUB3	O43684	BUB3_HUMAN
10.3760776519775	8.77740669250488	9.18523216247559	11.2444267272949	9.96997451782227	9.42523860931396	10.0041027069092	10.4979839324951	9.41488456726074	10.7710771560669	9.21958160400391	10.3057918548584	11.5108242034912	9.74378395080566	9.1289758682251	10.8272819519043	10.4346752166748	9.4503755569458	8.48168754577637	9.29900455474854	9.33838653564453	2.36383014424508E-12	1.174116	O43707	ACTN4	Alpha-actinin-4	O43707	ACTN4_HUMAN
9.02312088012695	7.96616888046265	10.477855682373	9.9058141708374	8.42296028137207	10.0392761230469	11.4248943328857	11.2277536392212	9.25109767913818	10.6732273101807	10.7588119506836	9.78131103515625	11.8574638366699	11.2110710144043	11.657096862793	10.456693649292	13.7116641998291	11.3487167358398	17.546480178833	17.4891757965088	17.1832542419434	4.33347913830869E-14	1.190606	O43719	HTATSF1	HIV Tat-specific factor 1	O43719	HTSF1_HUMAN
14.4300718307495	14.7113046646118	14.8617744445801	14.2357044219971	14.6615161895752	14.6763572692871	14.3433685302734	14.6488380432129	14.9201622009277	14.2983436584473	14.365665435791	14.5766353607178	14.463134765625	14.5062980651855	14.777904510498	14.4204616546631	14.6071128845215	14.7818164825439	13.8882846832275	13.8218822479248	13.6494083404541	6.22711575532149E-14	1.188971	O43776	NARS1	Asparagine--tRNA ligase, cytoplasmic	O43776	SYNC_HUMAN
13.6440963745117	13.7541999816895	12.4858798980713	13.7736711502075	13.7875280380249	12.9691534042358	14.2665319442749	13.8883380889893	12.8874645233154	13.9140529632568	13.5887241363525	12.5505180358887	14.0507793426514	13.7780418395996	12.7989940643311	13.830846786499	13.7991733551025	12.9065370559692	17.3435859680176	17.3510646820068	17.37353515625	1.0509903172878E-12	1.177417	O43809	NUDT21	Cleavage and polyadenylation specificity factor subunit 5	O43809	CPSF5_HUMAN
12.8985633850098	12.1813106536865	11.7183303833008	13.3722171783447	13.0769901275635	12.5167331695557	13.272349357605	13.1214332580566	12.1638441085815	13.2774686813354	13.0225124359131	12.6624603271484	13.4651136398315	13.2668380737305	12.236421585083	13.2232503890991	12.4617528915405	12.3253211975098	11.8341197967529	11.5275449752808	11.1032238006592	2.71194607177191E-13	1.182772	O43818	RRP9	U3 small nucleolar RNA-interacting protein 2	O43818	U3IP2_HUMAN
9.56942462921143	10.1782855987549	8.64052200317383	11.1754856109619	9.97315311431885	9.53939437866211	11.197151184082	11.1373348236084	9.12897109985352	11.0269041061401	10.4373064041138	9.20677185058594	10.7123699188232	11.1891899108887	8.95665073394775	10.6843299865723	9.61979007720947	10.2434520721436	13.4454669952393	13.6876182556152	13.730842590332	1.55649811315555E-11	1.166325	O43823	AKAP8	A-kinase anchor protein 8	O43823	AKAP8_HUMAN
13.1554584503174	13.0200176239014	13.1861219406128	12.6471271514893	12.8627033233643	12.8705444335938	12.8327684402466	12.9356861114502	13.0502758026123	12.6737880706787	12.9235649108887	12.9832515716553	12.8301296234131	12.8599987030029	12.8044080734253	12.757719039917	12.9217548370361	12.8939046859741	10.1635646820068	10.7266979217529	9.78064060211182	2.28947337793292E-13	1.18347	O60216	RAD21	Double-strand-break repair protein rad21 homolog	O60216	RAD21_HUMAN
15.0605278015137	15.2347946166992	15.2482833862305	15.082633972168	15.2624320983887	15.3606510162354	15.4996004104614	15.01881980896	15.3728313446045	15.4722318649292	15.2037839889526	15.4655361175537	15.301869392395	15.2952880859375	15.3536901473999	15.3374357223511	15.1571607589722	15.0235118865967	13.7995300292969	12.3910598754883	11.5687227249146	1.92617520332517E-13	1.184202	O60220	TIMM8A	Mitochondrial import inner membrane translocase subunit Tim8 A	O60220	TIM8A_HUMAN
14.0935525894165	14.2172479629517	13.4754648208618	13.3924417495728	13.8092193603516	13.0772790908813	13.6075143814087	13.7012796401978	13.4025936126709	13.49782371521	13.656270980835	12.8911848068237	13.3575887680054	13.5058689117432	12.7458629608154	13.703052520752	13.8392887115479	13.2796783447266	16.8357810974121	16.8868026733398	16.6982078552246	2.60600078557677E-12	1.173752	O60231	DHX16	Pre-mRNA-splicing factor ATP-dependent RNA helicase DHX16	O60231	DHX16_HUMAN
15.99729347229	16.2654685974121	16.3003540039063	16.1207084655762	16.4097766876221	16.3118896484375	15.994179725647	16.2847709655762	16.3901176452637	16.1631946563721	16.5671215057373	16.5855274200439	15.8150005340576	16.2705154418945	16.3466567993164	15.979076385498	16.3345947265625	16.3861618041992	14.0955066680908	14.0585346221924	13.6622524261475	3.76553487983633E-14	1.191561	O60264	SMARCA5	SWI/SNF-related matrix-associated actin-dependent regulator of chromatin subfamily A member 5	O60264	SMCA5_HUMAN
12.7554874420166	12.9073352813721	11.8067245483398	12.0402002334595	12.3343811035156	11.1885070800781	12.2016563415527	12.5172986984253	11.2639942169189	12.275297164917	12.2841997146606	11.1253347396851	12.1394653320313	12.2137775421143	9.23923587799072	12.223913192749	12.2770738601685	11.3126316070557	15.8512372970581	15.9008312225342	15.9385013580322	1.08358226335019E-12	1.177292	O60306	AQR	RNA helicase aquarius	O60306	AQR_HUMAN
14.0023422241211	13.9388570785522	14.336109161377	14.0522232055664	14.0154085159302	14.4590644836426	13.9481773376465	13.9858341217041	14.4124555587769	13.9456310272217	13.94602394104	14.4243583679199	13.7795248031616	13.8929643630981	14.3851947784424	13.8921451568604	13.8906345367432	14.3203659057617	12.8727703094482	13.1005821228027	13.3602504730225	4.84244949233485E-14	1.190049	O60341	KDM1A	Lysine-specific histone demethylase 1A	O60341	KDM1A_HUMAN
16.8112506866455	16.8069839477539	16.4141006469727	16.6048049926758	16.7377510070801	16.397346496582	16.5770969390869	16.6244964599609	16.4133434295654	16.6821689605713	16.8101844787598	16.4506950378418	16.7865943908691	16.7803115844727	16.5888557434082	16.7389278411865	16.7273464202881	16.7441520690918	19.5399360656738	19.542064666748	19.5967903137207	2.13957183218238E-14	1.194276	O60506	SYNCRIP	Heterogeneous nuclear ribonucleoprotein Q	O60506	HNRPQ_HUMAN
12.4191875457764	12.9313831329346	11.678918838501	12.1189517974854	12.1836729049683	10.9083099365234	12.1482410430908	12.3815898895264	11.3270435333252	12.1178178787231	12.1135578155518	11.0874576568604	12.0433578491211	12.3225889205933	10.4987335205078	12.3594856262207	12.3308162689209	11.3386383056641	15.7445888519287	15.8177089691162	15.7397994995117	1.54092077773149E-13	1.185205	O60508	CDC40	Pre-mRNA-processing factor 17	O60508	PRP17_HUMAN
12.4201049804688	12.9602928161621	12.7012939453125	12.8796138763428	13.0370292663574	12.6047611236572	12.314998626709	12.9197788238525	12.6100158691406	12.5728759765625	13.0837459564209	12.5279846191406	12.4567623138428	12.9579162597656	12.3849449157715	12.2052612304688	13.107967376709	12.4202976226807	9.51847267150879	9.2018518447876	9.40474128723145	6.55798820281878E-13	1.179208	O60566	BUB1B	Mitotic checkpoint serine/threonine-protein kinase BUB1 beta	O60566	BUB1B_HUMAN
10.0729694366455	11.7658615112305	10.2470264434814	10.3653831481934	10.7448062896729	11.3619604110718	10.3968677520752	11.0919170379639	11.1959600448608	11.1226940155029	11.0301189422607	11.3724346160889	12.2945690155029	11.2124824523926	8.96615028381348	11.6923713684082	11.1590423583984	11.6222982406616	14.1989574432373	13.9003591537476	14.146876335144	7.67787870220658E-08	1.107653	O60568	PLOD3	Multifunctional procollagen lysine hydroxylase and glycosyltransferase LH3	O60568	PLOD3_HUMAN
9.7750072479248	9.12033462524414	12.1996355056763	10.0284271240234	10.0699472427368	11.868278503418	9.96524143218994	11.1938877105713	10.5039720535278	10.3990964889526	8.68710136413574	8.96951484680176	11.7799310684204	9.81415176391602	9.75351333618164	9.82319831848145	10.4979267120361	9.61515045166016	13.5291290283203	13.3818359375	13.4164838790894	4.37086784414666E-10	1.150541	O60610	DIAPH1	Protein diaphanous homolog 1	O60610	DIAP1_HUMAN
14.1123151779175	14.3390369415283	13.5222358703613	13.6960353851318	13.5793876647949	12.7261075973511	13.7423391342163	13.5514869689941	12.8882961273193	13.5621747970581	11.204195022583	12.613881111145	13.4680042266846	13.6554718017578	12.7582769393921	13.3561639785767	13.4346313476563	12.5036306381226	17.3059787750244	17.3574714660645	17.2799377441406	4.57481592144571E-12	1.171435	O60828	PQBP1	Polyglutamine-binding protein 1	O60828	PQBP1_HUMAN
12.2085857391357	11.0065746307373	10.3122825622559	12.4599876403809	11.7559661865234	11.450026512146	12.6031122207642	11.5838775634766	11.0642185211182	12.5827703475952	11.7234058380127	10.6554327011108	12.5640888214111	11.2594432830811	11.0198020935059	12.2368545532227	10.6414337158203	10.5177516937256	14.4135570526123	14.085334777832	14.0699882507324	8.85132738918196E-12	1.168714	O60832	DKC1	H/ACA ribonucleoprotein complex subunit DKC1	O60832	DKC1_HUMAN
10.6323680877686	11.0349159240723	10.4977188110352	10.8307476043701	11.0131731033325	10.7206220626831	10.7832660675049	10.7752704620361	11.0344085693359	10.5528526306152	10.2965669631958	8.70395851135254	12.0209445953369	10.3061180114746	9.21865463256836	10.5393142700195	11.0843982696533	10.6037578582764	11.2330856323242	11.1144390106201	9.23788738250732	2.25898202585076E-09	1.141043	O60841	EIF5B	Eukaryotic translation initiation factor 5B	O60841	IF2P_HUMAN
14.8586578369141	14.880542755127	15.0557613372803	14.4589567184448	14.8643140792847	14.9207458496094	14.5701971054077	14.7366762161255	15.2957286834717	14.652364730835	14.8918733596802	15.0698289871216	14.5164699554443	14.6592597961426	15.1355886459351	14.8475246429443	14.9497003555298	15.2601251602173	12.6395235061646	12.7385234832764	11.4183120727539	2.44624654809857E-13	1.183227	O60869	EDF1	Endothelial differentiation-related factor 1	O60869	EDF1_HUMAN
10.3548030853271	9.14934349060059	9.49503326416016	9.50272178649902	10.0878963470459	9.52357196807861	10.0764665603638	10.3801345825195	9.59057235717773	9.23916625976563	9.5296688079834	9.56233787536621	10.3764629364014	10.0405731201172	8.78831768035889	8.81591796875	9.67528915405273	9.51435470581055	11.3989734649658	11.4027328491211	9.018385887146	8.75410551357346E-08	1.10519	O60870	KIN	DNA/RNA-binding protein KIN17	O60870	KIN17_HUMAN
11.8773994445801	12.3996562957764	12.4921951293945	12.576379776001	12.5475883483887	12.6544284820557	12.4753761291504	12.5461349487305	12.1943130493164	12.332160949707	12.5177593231201	12.393458366394	12.9367237091064	12.4884033203125	12.1122102737427	12.4129905700684	12.5540742874146	12.4619073867798	11.7228832244873	11.9820213317871	11.1349601745605	2.86973412351954E-13	1.182562	O60884	DNAJA2	DnaJ homolog subfamily A member 2	O60884	DNJA2_HUMAN
13.4427509307861	13.2939033508301	13.4618616104126	13.423168182373	12.2447414398193	13.1689949035645	13.4915714263916	12.4849662780762	13.0993719100952	13.4376068115234	12.3376483917236	12.2103443145752	12.7237033843994	12.7642765045166	12.9280586242676	13.7586345672607	12.7674083709717	12.9080371856689	9.77055168151855	10.1901168823242	9.61045265197754	4.91910724839374E-13	1.180398	O60930	RNASEH1	Ribonuclease H1	O60930	RNH1_HUMAN
13.1359024047852	12.9824523925781	13.2249546051025	13.649188041687	13.5871963500977	13.7817726135254	13.4002723693848	13.4511947631836	13.6509799957275	13.6541538238525	13.6934289932251	13.9581851959229	13.3432216644287	13.2779979705811	13.3722839355469	13.3368968963623	13.1847009658813	13.4372749328613	14.8461017608643	14.8309326171875	14.9057207107544	6.04513211677309E-11	1.160226	O60934	NBN	Nibrin	O60934	NBN_HUMAN
15.3186454772949	15.0238742828369	14.6443109512329	14.5428628921509	14.5311183929443	13.8959531784058	14.8797588348389	14.7711458206177	14.4063491821289	14.6992044448853	14.4906177520752	13.360107421875	12.6302661895752	14.4072742462158	14.6200847625732	15.0266485214233	14.6539001464844	14.3662118911743	12.6445894241333	9.39339065551758	9.48133850097656	2.4297639490331E-14	1.193636	O75074	LRP3	Low-density lipoprotein receptor-related protein 3	O75074	LRP3_HUMAN
12.9886646270752	14.4555463790894	14.5215034484863	13.1406650543213	13.448751449585	13.762300491333	13.2021160125732	13.7073936462402	14.1497364044189	13.1830348968506	14.0557336807251	14.180103302002	13.0457878112793	13.6512546539307	13.2937574386597	13.0171756744385	13.8843669891357	13.9301195144653	9.79591178894043	10.7926750183105	9.45124912261963	2.03113275163802E-11	1.165167	O75122	CLASP2	CLIP-associating protein 2	O75122	CLAP2_HUMAN
13.1898469924927	13.8249197006226	12.7173233032227	12.624568939209	12.8423671722412	12.120548248291	13.1543855667114	13.236499786377	12.0465431213379	12.6649160385132	12.7644948959351	11.4249200820923	13.1686573028564	13.0163440704346	11.6963443756104	12.9472551345825	13.1662788391113	11.9169807434082	16.6615409851074	16.5038585662842	16.449348449707	3.8380426707125E-12	1.17215	O75152	ZC3H11A	Zinc finger CCCH domain-containing protein 11A	O75152	ZC11A_HUMAN
12.2165298461914	9.38707733154297	8.48464202880859	11.9238386154175	12.5879697799683	11.6096992492676	11.9182453155518	12.6576156616211	10.7366161346436	11.8471183776855	10.3983478546143	9.79291820526123	15.1660785675049	8.80314064025879	10.1917276382446	12.5219955444336	12.4390592575073	10.0660991668701	9.8537425994873	10.3799295425415	9.44783306121826	2.81954244989831E-13	1.182644	O75347	TBCA	Tubulin-specific chaperone A	O75347	TBCA_HUMAN
17.2507133483887	17.5500335693359	17.6281585693359	17.0109939575195	17.2970199584961	17.2748470306396	16.8876914978027	17.211067199707	17.4834499359131	17.0559997558594	17.3224754333496	17.5879249572754	16.7144966125488	17.1199398040771	17.2989616394043	16.8595237731934	17.2012519836426	17.3025093078613	13.7966165542603	13.935471534729	13.5225868225098	1.05625726597419E-13	1.18678	O75367	MACROH2A1	Core histone macro-H2A.1	O75367	H2AY_HUMAN
8.85765266418457	11.1390628814697	9.73054981231689	10.5743951797485	11.207088470459	9.70624160766602	9.84753227233887	9.82055187225342	9.48415756225586	9.86153984069824	10.2726078033447	11.1455955505371	13.1392936706543	9.47207450866699	9.73224639892578	9.5726490020752	9.7798957824707	9.03094673156738	9.62823390960693	9.61694145202637	9.98503684997559	1.02830592627686E-07	1.101829	O75368	SH3BGRL	SH3 domain-binding glutamic acid-rich-like protein	O75368	SH3L1_HUMAN
12.4760780334473	11.4063091278076	10.5056238174438	13.3589954376221	13.2949771881104	12.6007280349731	12.2424926757813	12.564395904541	11.7366638183594	12.4604568481445	10.8125677108765	9.27418613433838	14.7792587280273	11.0484342575073	11.3416614532471	13.1085109710693	12.4253969192505	11.5674905776978	14.2474250793457	14.339262008667	13.5191316604614	3.43124407107308E-11	1.162863	O75390	CS	Citrate synthase, mitochondrial	O75390	CISY_HUMAN
12.9727821350098	13.4662551879883	11.6937284469604	12.7547216415405	12.3620290756226	11.4878845214844	13.731517791748	12.8181610107422	11.6257648468018	13.018572807312	12.2947578430176	10.6038951873779	12.5447330474854	12.8188896179199	11.3390579223633	13.0339860916138	13.0493478775024	11.6987152099609	17.0288486480713	17.6095581054688	17.6999473571777	4.13917550079058E-14	1.190873	O75400	PRPF40A	Pre-mRNA-processing factor 40 homolog A	O75400	PR40A_HUMAN
14.2896022796631	14.1786088943481	14.3487033843994	14.6611824035645	14.8235015869141	14.8950796127319	14.5144081115723	14.6325187683105	14.9488906860352	14.6289691925049	14.9143333435059	15.138650894165	14.2438764572144	14.6119527816772	14.8567152023315	14.2731685638428	14.516357421875	14.6732931137085	11.5929555892944	11.8235416412354	10.8520851135254	1.24223651116581E-14	1.19709	O75475	PSIP1	PC4 and SFRS1-interacting protein	O75475	PSIP1_HUMAN
14.3288860321045	14.3578910827637	13.1894626617432	13.9540939331055	14.2494277954102	13.0531768798828	14.2991600036621	14.3112030029297	13.2327003479004	14.2810440063477	14.2675914764404	13.1245403289795	14.1883993148804	14.2420206069946	13.2443618774414	13.9584674835205	14.0062465667725	13.1801404953003	17.3063507080078	16.9496879577637	16.8124923706055	1.82710043862148E-14	1.194942	O75494	SRSF10	Serine/arginine-rich splicing factor 10	O75494	SRS10_HUMAN
12.7152328491211	12.7785787582397	13.1515693664551	13.2639503479004	13.5233364105225	13.5065450668335	13.173957824707	13.4216346740723	13.5086088180542	13.3327293395996	13.6237592697144	13.7376747131348	13.0431241989136	13.2452707290649	13.1409463882446	13.0685424804688	13.4346618652344	13.4582595825195	9.14821529388428	8.58364677429199	8.90551090240479	1.80012903405046E-12	1.175277	O75530	EED	Polycomb protein EED	O75530	EED_HUMAN
20.2018508911133	20.1371040344238	20.5303535461426	20.2097816467285	20.1943244934082	20.5440292358398	19.8852195739746	20.0308132171631	20.6395301818848	19.8922519683838	20.1812629699707	20.6111316680908	20.0062465667725	20.322624206543	20.765438079834	19.888256072998	19.9908676147461	20.5600738525391	15.997142791748	15.5706338882446	15.6335420608521	5.05336009278802E-15	1.202093	O75531	BANF1	Barrier-to-autointegration factor	O75531	BAF_HUMAN
15.5398044586182	15.621301651001	14.5780124664307	15.2413883209229	15.3448104858398	14.7517738342285	15.3027229309082	15.3667583465576	14.2977313995361	15.29358959198	15.272424697876	14.3273181915283	15.2075366973877	15.2731199264526	14.2533807754517	15.2486715316772	15.3366813659668	14.5611276626587	20.4570159912109	20.4673194885254	20.3079948425293	2.20209043910606E-14	1.194137	O75533	SF3B1	Splicing factor 3B subunit 1	O75533	SF3B1_HUMAN
15.2988500595093	15.4841747283936	15.1806793212891	14.9627742767334	14.81103515625	14.7836790084839	15.1627922058105	14.9714021682739	14.6931352615356	15.061466217041	14.8761348724365	14.7272510528564	15.0221843719482	14.8473072052002	14.6196212768555	15.0486631393433	14.8021221160889	14.596848487854	15.6375694274902	15.7046852111816	15.3490447998047	1.3819777278783E-13	1.185683	O75534	CSDE1	Cold shock domain-containing protein E1	O75534	CSDE1_HUMAN
9.43240356445313	8.97261810302734	9.29622268676758	9.41015911102295	10.1446981430054	9.21791458129883	9.26479053497314	11.0066337585449	10.0606479644775	10.1186714172363	9.95905494689941	9.57398223876953	10.0895805358887	10.348105430603	8.94002342224121	9.59931755065918	9.8449535369873	8.96502113342285	12.9879655838013	12.5023317337036	12.6748352050781	3.15894791380187E-08	1.119733	O75569	PRKRA	Interferon-inducible double-stranded RNA-dependent protein kinase activator A	O75569	PRKRA_HUMAN
14.8416709899902	14.7171325683594	15.7942314147949	14.8108024597168	14.6934843063354	15.1560955047607	14.8685426712036	14.8037643432617	15.5886201858521	14.9376640319824	14.8912324905396	15.5987167358398	14.7394618988037	14.8058815002441	15.500114440918	15.08717918396	14.9849243164063	15.6042232513428	10.8402690887451	10.1549854278564	9.52938938140869	7.87525933040332E-14	1.187984	O75575	CRCP	DNA-directed RNA polymerase III subunit RPC9	O75575	RPC9_HUMAN
12.9262657165527	12.4612197875977	12.5759525299072	13.4614658355713	13.2082080841064	13.5391702651978	13.6742305755615	13.1319026947021	13.0298690795898	13.365385055542	12.5269927978516	12.9772968292236	13.7500696182251	13.6697654724121	13.9160718917847	14.1581554412842	13.5713977813721	13.4441223144531	12.144416809082	12.1858463287354	11.3917646408081	4.025586994356E-11	1.162114	O75607	NPM3	Nucleoplasmin-3	O75607	NPM3_HUMAN
16.9022598266602	16.7557716369629	16.5644683837891	16.3186492919922	16.2861289978027	16.1840877532959	16.4846172332764	16.4231834411621	16.3620643615723	16.3954467773438	16.2478160858154	16.1970176696777	16.3058319091797	16.1955642700195	16.0987129211426	16.5536975860596	16.3899154663086	16.288932800293	19.425422668457	19.4953269958496	19.4026260375977	1.21623436113037E-14	1.197304	O75643	SNRNP200	U5 small nuclear ribonucleoprotein 200 kDa helicase	O75643	U520_HUMAN
11.9561195373535	10.7634620666504	10.0636920928955	12.8021507263184	12.1320095062256	11.0553102493286	12.5937051773071	11.9215631484985	10.4217824935913	12.479923248291	11.6701488494873	10.9623517990112	12.8929891586304	11.9614391326904	10.860279083252	12.3505373001099	11.083797454834	10.206205368042	10.8164968490601	9.00936698913574	9.64980983734131	2.35368267238265E-11	1.164518	O75683	SURF6	Surfeit locus protein 6	O75683	SURF6_HUMAN
12.8015718460083	12.034125328064	12.0735645294189	13.294994354248	12.609824180603	12.083381652832	13.2320880889893	12.7213268280029	12.0762462615967	13.2998352050781	12.6431255340576	11.8892307281494	13.2627296447754	12.6450176239014	11.0164785385132	13.2251071929932	12.2119426727295	11.9699373245239	11.5781173706055	11.8952322006226	9.73015975952148	3.38046761117977E-12	1.172681	O75691	UTP20	Small subunit processome component 20 homolog	O75691	UTP20_HUMAN
9.69153785705566	9.83792304992676	10.8008861541748	9.36650276184082	9.29880237579346	9.63055801391602	9.72941970825195	9.04765319824219	10.091007232666	8.86875152587891	9.49727630615234	10.114631652832	10.5895156860352	9.52352523803711	9.66626453399658	8.06842613220215	9.91330718994141	10.5895843505859	8.85744857788086	10.2490234375	9.59903621673584	0.000150918146367825	1.002773	O75717	WDHD1	WD repeat and HMG-box DNA-binding protein 1	O75717	WDHD1_HUMAN
10.0283288955688	9.52256298065186	8.89032077789307	10.4883527755737	8.03302669525146	8.53325462341309	9.20754051208496	7.79716777801514	9.30788230895996	11.0173664093018	8.42880439758301	9.44944667816162	12.2661561965942	10.3504085540771	11.0008058547974	10.7362251281738	9.57861328125	9.93011951446533	16.5027103424072	15.9449901580811	14.9165058135986	4.99722189167112E-11	1.161134	O75718	CRTAP	Cartilage-associated protein	O75718	CRTAP_HUMAN
12.7679557800293	13.0615091323853	13.6923866271973	11.9590768814087	11.9495325088501	13.3710336685181	12.0857706069946	12.8110694885254	13.3977241516113	12.0647487640381	12.342191696167	12.9739303588867	12.0005474090576	12.3147602081299	12.8103075027466	12.013204574585	12.582592010498	13.2734336853027	8.46004009246826	10.0341730117798	10.0947046279907	1.72145047721473E-10	1.155282	O75792	RNASEH2A	Ribonuclease H2 subunit A	O75792	RNH2A_HUMAN
12.4033718109131	12.5745086669922	12.2041273117065	12.1963062286377	12.1547298431396	12.199125289917	12.1042346954346	12.2516174316406	11.7693872451782	12.0268659591675	12.2193059921265	12.2463121414185	12.3306865692139	12.2523584365845	12.233286857605	11.4320573806763	12.0189056396484	11.1230049133301	11.8845367431641	9.66601085662842	7.98157405853271	3.68260231714569E-11	1.162521	O75817	POP7	Ribonuclease P protein subunit p20	O75817	POP7_HUMAN
10.831600189209	13.9903554916382	9.01277828216553	12.9018068313599	11.1346111297607	10.1903705596924	11.8397016525269	12.6324462890625	10.2399139404297	12.8720531463623	8.82151794433594	9.71364116668701	16.3415050506592	11.9030294418335	10.4167098999023	12.8002367019653	12.1574907302856	9.80185699462891	17.5083923339844	17.5637168884277	16.1802864074707	1.1097504170781E-11	1.167761	O75821	EIF3G	Eukaryotic translation initiation factor 3 subunit G	O75821	EIF3G_HUMAN
9.60149574279785	9.85083770751953	9.41787815093994	8.95701026916504	10.2834300994873	10.50266456604	10.1178369522095	9.65021896362305	8.40549850463867	8.99176597595215	10.1172494888306	8.68563842773438	9.27754402160645	9.90840148925781	9.03629112243652	9.6462345123291	10.1661996841431	8.86311721801758	12.3495206832886	12.2451477050781	10.4535484313965	1.02369147057308E-07	1.101935	O75822	EIF3J	Eukaryotic translation initiation factor 3 subunit J	O75822	EIF3J_HUMAN
9.4908332824707	9.11413669586182	9.48910617828369	14.3066654205322	13.7229785919189	9.6136531829834	10.1392192840576	12.6673345565796	9.71989059448242	12.7365589141846	10.2362155914307	9.30259418487549	13.6244087219238	14.1061248779297	8.84105491638184	13.1100473403931	8.94639015197754	9.65331554412842	9.27136898040771	9.26574611663818	8.43895721435547	2.77212761956412E-08	1.12112	O75832	PSMD10	26S proteasome non-ATPase regulatory subunit 10	O75832	PSD10_HUMAN
12.5132122039795	12.7746639251709	11.7349815368652	12.2120714187622	12.2527656555176	11.4098672866821	12.4744119644165	12.4656944274902	11.3065853118896	12.3160095214844	12.3808031082153	10.803503036499	12.3943653106689	12.448899269104	10.4947986602783	12.5815172195435	12.3804302215576	11.62353515625	16.0752620697021	15.9277763366699	16.0567474365234	1.92961331237614E-12	1.174959	O75934	BCAS2	Pre-mRNA-splicing factor SPF27	O75934	SPF27_HUMAN
14.2946720123291	14.3457040786743	13.9643602371216	14.0487880706787	14.1761598587036	14.0425281524658	14.3402976989746	14.2355270385742	14.2424240112305	14.0906000137329	14.0299491882324	14.0894565582275	13.9705123901367	14.1346092224121	14.126615524292	14.0799922943115	13.988000869751	13.9206142425537	17.4736919403076	17.3978996276855	17.3109645843506	5.95069999850157E-14	1.189162	O75937	DNAJC8	DnaJ homolog subfamily C member 8	O75937	DNJC8_HUMAN
12.6903648376465	12.9322490692139	12.5825958251953	12.7463140487671	12.4366207122803	12.1620445251465	12.909387588501	12.7836742401123	12.5638236999512	12.6676063537598	12.7208166122437	12.1980972290039	12.7016258239746	12.7332944869995	11.7061071395874	12.5050659179688	12.5150146484375	12.3077754974365	15.7719497680664	15.8169174194336	15.7646770477295	1.209957750655E-12	1.176854	O75940	SMNDC1	Survival of motor neuron-related-splicing factor 30	O75940	SPF30_HUMAN
15.970329284668	15.425199508667	14.6286430358887	16.3619384765625	15.9118156433105	15.4582901000977	16.3014278411865	15.8095588684082	15.2521362304688	16.4197883605957	15.8669490814209	15.328161239624	16.3508224487305	15.899320602417	15.1995468139648	16.4132671356201	15.7462711334229	15.0832738876343	15.3931217193604	14.994119644165	14.6095323562622	1.8327552674424E-13	1.184448	O76021	RSL1D1	Ribosomal L1 domain-containing protein 1	O76021	RL1D1_HUMAN
12.7384052276611	12.734037399292	13.2790050506592	12.353551864624	12.3434200286865	12.8166370391846	12.3358163833618	12.4698238372803	13.1819982528687	12.3799905776978	12.4466934204102	12.9535293579102	12.3453302383423	12.3261642456055	12.7008075714111	12.4958429336548	12.584755897522	13.153205871582	12.3409309387207	12.1590003967285	12.1693134307861	1.01505754519628E-11	1.168154	O94762	RECQL5	ATP-dependent DNA helicase Q5	O94762	RECQ5_HUMAN
14.7407341003418	14.2974233627319	14.3753433227539	14.7756652832031	14.3611030578613	14.2770624160767	14.6233940124512	14.3886299133301	14.4863977432251	14.8286790847778	14.5507879257202	14.3981971740723	15.1394863128662	14.4649963378906	14.0903301239014	14.7276725769043	14.4518423080444	14.2368602752686	8.82347583770752	9.46306896209717	10.3416624069214	3.37604288700917E-08	1.118986	O94763	URI1	Unconventional prefoldin RPB5 interactor 1	O94763	RMP_HUMAN
15.0330190658569	14.8434906005859	15.0477809906006	15.2419452667236	15.3312702178955	15.4658470153809	15.2030944824219	15.3284549713135	15.4772300720215	15.234094619751	15.3566265106201	15.5603294372559	15.1041450500488	15.1948118209839	15.4740343093872	15.1799373626709	15.0968456268311	15.3278694152832	12.9737977981567	12.9803638458252	12.5129108428955	7.1101537221052E-14	1.188412	O94776	MTA2	Metastasis-associated protein MTA2	O94776	MTA2_HUMAN
13.381965637207	14.1038112640381	13.9884166717529	12.8396368026733	12.334059715271	13.2217798233032	13.1729879379272	13.1521778106689	13.4713382720947	12.8924827575684	12.8269805908203	12.9342994689941	12.8062744140625	12.892951965332	13.1597690582275	12.9416246414185	13.6229190826416	13.5717163085938	13.4753742218018	13.52707862854	12.9609107971191	1.83460057100797E-12	1.175194	O94842	TOX4	TOX high mobility group box family member 4	O94842	TOX4_HUMAN
13.6887149810791	14.0102500915527	13.6825637817383	13.8063449859619	13.9933710098267	13.577808380127	13.6057529449463	13.9485511779785	13.7577362060547	13.6468276977539	13.9165000915527	13.7961978912354	13.4786472320557	13.9000110626221	13.57985496521	13.5663280487061	13.9061298370361	13.5675945281982	9.2345142364502	9.3268461227417	10.1558675765991	6.90880609229885E-14	1.188524	O94880	PHF14	PHD finger protein 14	O94880	PHF14_HUMAN
14.1798477172852	14.2797079086304	13.2057771682739	13.7720355987549	13.8729314804077	13.0051155090332	14.0574903488159	14.0300922393799	12.9611473083496	13.8904495239258	13.93909740448	12.6684436798096	13.9173192977905	13.970160484314	12.9737453460693	14.0420589447021	14.1139354705811	13.0001516342163	17.7403297424316	17.7481708526611	17.721399307251	9.11055581787717E-14	1.187395	O94906	PRPF6	Pre-mRNA-processing factor 6	O94906	PRP6_HUMAN
10.419038772583	10.5737056732178	10.4863128662109	10.9453392028809	10.2481880187988	9.76308631896973	11.299825668335	10.7275590896606	10.0387592315674	10.9479751586914	10.2385673522949	9.71307182312012	11.5392351150513	10.5571632385254	9.41376304626465	10.9277610778809	10.9653377532959	10.2609634399414	12.3506278991699	12.1526412963867	12.1122035980225	2.06952245900527E-08	1.124043	O94973;O95782	AP2A2;AP2A1	AP-2 complex subunit alpha-2;AP-2 complex subunit alpha-1	O94973;O95782	AP2A2_HUMAN;AP2A1_HUMAN
14.0327320098877	13.6615915298462	11.0339241027832	15.2112674713135	14.7938537597656	13.8752822875977	16.0001277923584	15.0367755889893	14.9176692962646	15.4061136245728	14.1945056915283	9.06332015991211	14.8111190795898	14.9013137817383	14.1609477996826	15.1737794876099	14.8922519683838	9.1538028717041	17.5946712493896	17.6025886535645	17.6921119689941	6.71823752857113E-12	1.169872	O95104	SCAF4	SR-related and CTD-associated factor 4	O95104	SCAF4_HUMAN
8.9683723449707	9.38778400421143	9.75584411621094	8.5388126373291	12.1438522338867	10.0622787475586	10.3800830841064	9.81859588623047	8.89660263061523	9.66742706298828	10.1927700042725	9.63338947296143	10.4115962982178	9.28132247924805	9.09695243835449	9.53573036193848	9.45964622497559	9.33025550842285	12.1525077819824	11.8393173217773	10.0376987457275	1.44075170219658E-07	1.095404	O95218	ZRANB2	Zinc finger Ran-binding domain-containing protein 2	O95218	ZRAB2_HUMAN
13.3359184265137	13.9788675308228	12.6957559585571	13.0592613220215	13.4359931945801	12.5328540802002	13.293327331543	13.5363616943359	12.5310554504395	13.1861610412598	13.4037036895752	12.182300567627	13.2378597259521	13.5909118652344	12.370397567749	13.3502616882324	13.6636981964111	12.4849662780762	17.6179389953613	17.7741546630859	17.6749629974365	1.42440577138891E-13	1.185554	O95232	LUC7L3	Luc7-like protein 3	O95232	LC7L3_HUMAN
13.6395235061646	13.713695526123	13.413013458252	13.5609169006348	13.7283611297607	13.3857688903809	13.4573993682861	13.7019891738892	13.5750122070313	13.649284362793	13.8418731689453	13.4906368255615	13.5112228393555	13.7508955001831	13.1121406555176	13.513355255127	13.8971424102783	13.6451206207275	9.93689727783203	8.46856594085693	8.8613977432251	2.31752568176002E-13	1.18342	O95235	KIF20A	Kinesin-like protein KIF20A	O95235	KI20A_HUMAN
12.7694606781006	13.0656204223633	13.1150255203247	13.2877426147461	13.5253057479858	13.284065246582	13.2756290435791	13.4721488952637	13.4011945724487	13.419490814209	13.755805015564	13.4954566955566	13.2046947479248	13.5320739746094	13.1941328048706	13.2091770172119	13.4967384338379	13.2740573883057	10.3102588653564	10.7207546234131	10.0078125	6.78090074606807E-12	1.169834	O95239	KIF4A	Chromosome-associated kinesin KIF4A	O95239	KIF4A_HUMAN
11.2209043502808	11.7831335067749	10.9274015426636	10.7834796905518	9.92898273468018	10.0981464385986	11.5543689727783	10.6025657653809	10.386646270752	11.0799322128296	10.658917427063	10.023286819458	11.1275548934937	11.4199075698853	9.4278678894043	11.0355548858643	10.8414554595947	10.4727468490601	9.9721565246582	10.2428960800171	9.27657508850098	0.000161644404033687	1.0008	O95243	MBD4	Methyl-CpG-binding domain protein 4	O95243	MBD4_HUMAN
12.3779926300049	12.2534914016724	11.7742471694946	12.5090026855469	12.7818450927734	12.5727510452271	12.3294095993042	12.7150382995605	12.411527633667	12.4316883087158	12.7069091796875	12.4431457519531	12.5232563018799	12.5524291992188	11.9649314880371	12.282169342041	12.5110454559326	12.2548046112061	9.20156669616699	8.83512306213379	9.1801872253418	3.37726775665166E-09	1.138412	O95251	KAT7	Histone acetyltransferase KAT7	O95251	KAT7_HUMAN
12.2517833709717	12.5506343841553	13.2786998748779	12.4744071960449	12.1321449279785	12.5075912475586	12.2455139160156	12.3833713531494	12.773247718811	12.3745956420898	12.5857219696045	12.6503601074219	12.6904830932617	12.3355293273926	12.3093948364258	12.3912239074707	12.4965410232544	12.9184274673462	10.8724937438965	9.01888656616211	10.1187877655029	7.69109845007219E-12	1.169303	O95347	SMC2	Structural maintenance of chromosomes protein 2	O95347	SMC2_HUMAN
10.508020401001	9.62386989593506	9.49540901184082	9.82397174835205	9.31070899963379	8.8120174407959	10.1054000854492	10.5831165313721	9.83535575866699	10.2698497772217	9.49840450286865	8.89176464080811	10.4207057952881	11.0964984893799	9.22246265411377	10.9597206115723	10.3964099884033	10.1934089660645	14.312952041626	14.5847263336182	14.3814277648926	2.7915417676108E-10	1.152878	O95391	SLU7	Pre-mRNA-splicing factor SLU7	O95391	SLU7_HUMAN
13.0883045196533	13.2380313873291	12.1487007141113	12.6308307647705	12.717547416687	12.1824798583984	13.0050258636475	12.8842878341675	12.1982374191284	12.8052768707275	12.7822170257568	11.5613498687744	12.9365921020508	12.5283803939819	11.9251117706299	12.8518009185791	12.6638984680176	11.9426078796387	16.9130744934082	16.8283195495605	16.7268867492676	3.76488485293764E-13	1.181466	O95400	CD2BP2	CD2 antigen cytoplasmic tail-binding protein 2	O95400	CD2B2_HUMAN
10.3508682250977	8.79149723052979	9.75455570220947	11.0651550292969	10.1253108978271	11.1927709579468	11.1609268188477	10.2851324081421	9.76204967498779	11.1442651748657	9.97038078308105	10.4983787536621	13.0227308273315	9.42554473876953	9.62829208374023	10.8260116577148	10.3722553253174	9.42711639404297	13.11794090271	12.9802904129028	12.2900409698486	1.47040094468156E-08	1.127207	O95433	AHSA1	Activator of 90 kDa heat shock protein ATPase homolog 1	O95433	AHSA1_HUMAN
14.6563243865967	13.6347045898438	12.9570140838623	14.8990898132324	14.4526014328003	14.1048173904419	14.901478767395	14.5676727294922	13.8845806121826	14.7858753204346	14.4416522979736	13.8204364776611	15.0011796951294	14.6584577560425	13.6562929153442	14.8343925476074	14.2063808441162	13.3707618713379	12.7833261489868	11.3020935058594	10.5183753967285	3.68932020511163E-12	1.17232	O95478	NSA2	Ribosome biogenesis protein NSA2 homolog	O95478	NSA2_HUMAN
15.072395324707	16.4892463684082	16.0874862670898	14.3229389190674	14.0257205963135	14.1992607116699	14.4771461486816	14.6919460296631	14.8397407531738	14.2325038909912	14.4579334259033	14.4161071777344	14.2887868881226	15.4616861343384	14.5407161712646	14.7421016693115	15.4648170471191	14.7971649169922	10.4746513366699	11.5664958953857	11.223051071167	2.00597215835746E-11	1.165224	O95602	POLR1A	DNA-directed RNA polymerase I subunit RPA1	O95602	RPA1_HUMAN
10.2391128540039	10.0556859970093	9.58448791503906	10.8139448165894	10.5928745269775	10.4555397033691	11.0531148910522	10.2956571578979	9.62361335754395	10.9900150299072	10.0014524459839	9.87101364135742	10.838662147522	10.7961149215698	9.90499496459961	10.9469680786133	9.51408195495605	9.65404510498047	14.7577981948853	14.6936864852905	14.9710741043091	1.36336706432043E-10	1.156402	O95639	CPSF4	Cleavage and polyadenylation specificity factor subunit 4	O95639	CPSF4_HUMAN
12.2531280517578	11.9366073608398	10.5415410995483	12.7536487579346	12.4641742706299	11.8475856781006	12.2525043487549	12.056713104248	11.2639837265015	12.1064224243164	10.9199495315552	10.8105592727661	14.0166416168213	11.697395324707	10.9832134246826	12.1592979431152	11.7288417816162	11.2916202545166	12.8580207824707	12.5207576751709	11.6012935638428	2.2359155862983E-11	1.164749	O95757	HSPA4L	Heat shock 70 kDa protein 4L	O95757	HS74L_HUMAN
11.2634162902832	10.1696147918701	9.31282615661621	10.4570074081421	11.5170288085938	10.8713550567627	11.6387557983398	11.7664651870728	9.96878051757813	11.4485559463501	11.5673971176147	9.99369430541992	11.7951183319092	11.2780933380127	9.32058525085449	11.2616786956787	11.4726467132568	11.0615196228027	14.6498622894287	14.8498277664185	14.9213066101074	1.01059619013562E-09	1.145928	O95758	PTBP3	Polypyrimidine tract-binding protein 3	O95758	PTBP3_HUMAN
14.1979675292969	14.1740093231201	13.3868370056152	13.8980894088745	14.031231880188	13.2563562393188	13.9441471099854	13.9977188110352	13.4063682556152	13.830493927002	13.828929901123	13.0665588378906	13.9821281433105	13.8686552047729	13.2755374908447	13.9676399230957	13.7729835510254	13.2609157562256	17.5511837005615	17.5080718994141	17.473705291748	9.86464090625796E-14	1.187018	O95777	LSM8	U6 snRNA-associated Sm-like protein LSm8	O95777	LSM8_HUMAN
10.9172143936157	11.7764139175415	11.2126512527466	12.4652032852173	12.3158903121948	11.6807060241699	12.109058380127	11.8877182006836	10.6746339797974	12.0685539245605	11.8906078338623	10.7780160903931	12.949857711792	11.5097484588623	9.48244857788086	12.2348651885986	11.7708616256714	10.6995811462402	13.8080654144287	13.7408905029297	13.5651845932007	1.88256121596511E-11	1.1655	O95793	STAU1	Double-stranded RNA-binding protein Staufen homolog 1	O95793	STAU1_HUMAN
13.3322134017944	13.089729309082	13.2536239624023	13.599310874939	13.412314414978	13.4194145202637	13.3574066162109	13.251314163208	13.4052038192749	13.2880935668945	13.1986064910889	13.1725044250488	13.7261848449707	13.1951885223389	13.3909349441528	13.366283416748	13.2127208709717	13.2797689437866	15.5757026672363	15.7097806930542	15.7888050079346	1.21607741787412E-12	1.176833	O95816	BAG2	BAG family molecular chaperone regulator 2	O95816	BAG2_HUMAN
11.1895980834961	11.4737758636475	11.3233604431152	9.56282997131348	9.4511547088623	10.0090522766113	10.3644905090332	10.1528730392456	10.5194702148438	9.28750801086426	9.92609405517578	9.53635597229004	10.1052341461182	9.90394020080566	8.79892158508301	9.27684497833252	10.5225448608398	9.46324348449707	14.7570886611938	14.6999225616455	14.4999237060547	1.82829445620441E-10	1.154981	O95926	SYF2	Pre-mRNA-splicing factor SYF2	O95926	SYF2_HUMAN
11.8833703994751	11.9409599304199	12.5431070327759	12.2726593017578	11.9154396057129	12.6468286514282	13.1368618011475	12.6561765670776	11.3245525360107	11.7511463165283	12.8095579147339	12.0612525939941	11.3512344360352	13.0815114974976	12.2580547332764	13.6061038970947	12.0103130340576	13.4610919952393	11.969030380249	12.7372493743896	13.1824016571045	2.64189572852048E-13	1.182907	O95969	SCGB1D2	Secretoglobin family 1D member 2	O95969	SG1D2_HUMAN
14.8318576812744	14.5177841186523	14.7864398956299	14.8809280395508	15.0032424926758	15.0846452713013	14.7043170928955	14.8757581710815	15.0360202789307	14.8448257446289	14.9812622070313	15.2031707763672	14.8199558258057	14.4963998794556	14.7830972671509	14.4670066833496	14.4323701858521	14.5814895629883	13.1988582611084	12.9909915924072	11.3582019805908	2.92964263401594E-12	1.173293	O95983	MBD3	Methyl-CpG-binding domain protein 3	O95983	MBD3_HUMAN
11.8729496002197	12.4330387115479	12.5625648498535	12.2459335327148	11.4372224807739	11.8035202026367	12.2399759292603	11.8244791030884	12.3708324432373	11.4544143676758	11.8124332427979	12.4511203765869	11.5357065200806	11.4170379638672	11.5599184036255	11.1698017120361	12.0737161636353	12.2292537689209	9.10278606414795	9.58461761474609	9.28423881530762	1.43464856463813E-11	1.16669	O96013	PAK4	Serine/threonine-protein kinase PAK 4	O96013	PAK4_HUMAN
15.0271339416504	14.7321910858154	15.1220712661743	15.2504920959473	15.3924198150635	15.6653652191162	15.1378774642944	15.1525297164917	15.541259765625	15.2373867034912	15.3939018249512	15.8444108963013	15.0767612457275	15.122802734375	15.7540254592896	15.1028738021851	15.0741653442383	15.5076656341553	12.8433704376221	12.9593458175659	12.9365797042847	1.54092077773149E-13	1.185164	O96019	ACTL6A	Actin-like protein 6A	O96019	ACL6A_HUMAN
14.9234714508057	13.7265453338623	11.4137258529663	16.6474838256836	16.5812072753906	15.2560758590698	15.4231777191162	15.7458667755127	13.3272323608398	15.9463787078857	13.8701171875	10.1884069442749	18.5254611968994	13.7541122436523	13.9145812988281	15.5267906188965	15.6809787750244	13.0298194885254	13.9851303100586	13.7794628143311	12.581244468689	9.34042312103287E-14	1.187288	P00338	LDHA	L-lactate dehydrogenase A chain	P00338	LDHA_HUMAN
9.31343269348145	11.3867988586426	14.4686374664307	13.4639072418213	12.8642253875732	14.3910551071167	13.7555131912231	13.6670074462891	14.2176094055176	13.5955095291138	13.1176738739014	13.51353931427	14.3479690551758	13.1067743301392	13.8512916564941	12.8376169204712	13.6831283569336	14.4356117248535	12.925799369812	14.0379076004028	13.5220489501953	6.2230840740565E-10	1.148625	P00367	GLUD1	Glutamate dehydrogenase 1, mitochondrial	P00367	DHE3_HUMAN
12.126049041748	8.95901298522949	9.7290506362915	12.7499351501465	12.5355834960938	9.6902379989624	9.8090877532959	11.7847290039063	9.50600242614746	9.87475395202637	9.74146556854248	10.4411525726318	13.8456230163574	10.1311531066895	8.34148979187012	12.0218305587769	11.2323436737061	9.07562446594238	9.44709300994873	8.63437747955322	10.6008472442627	1.1705417892994E-11	1.167535	P00441	SOD1	Superoxide dismutase [Cu-Zn]	P00441	SODC_HUMAN
11.4449033737183	10.3881187438965	9.61161708831787	12.287015914917	12.4080057144165	11.144193649292	11.6577033996582	11.8635902404785	9.11174011230469	12.145227432251	10.5547342300415	9.52509784698486	15.0361490249634	9.50219821929932	9.30039501190186	12.1020908355713	11.8913040161133	8.72212791442871	9.28329563140869	9.32563209533691	9.58398628234863	1.05988614402462E-11	1.167959	P00491	PNP	Purine nucleoside phosphorylase	P00491	PNPH_HUMAN
10.2360763549805	9.13903045654297	9.75947380065918	11.9643821716309	11.9274120330811	10.090404510498	9.72727298736572	10.9079151153564	9.7645378112793	10.1780014038086	9.61027526855469	9.41171836853027	14.4227924346924	10.5746297836304	9.45440673828125	10.3287181854248	10.8887252807617	9.50059127807617	9.83313751220703	9.08792304992676	10.5878372192383	4.62319632907059E-11	1.161486	P00492	HPRT1	Hypoxanthine-guanine phosphoribosyltransferase	P00492	HPRT_HUMAN
10.3848171234131	9.39827919006348	8.94494819641113	11.6628837585449	12.0682678222656	9.15862560272217	9.80449867248535	10.3978910446167	9.44415760040283	11.0135135650635	10.0630111694336	9.79337501525879	13.7052717208862	9.35995864868164	10.1134204864502	10.5905456542969	10.4670810699463	8.64558792114258	10.5734062194824	12.8596973419189	9.28692436218262	1.28651140253464E-10	1.15669	P00505	GOT2	Aspartate aminotransferase, mitochondrial	P00505	AATM_HUMAN
10.9199552536011	12.0322437286377	12.0236415863037	10.7452831268311	10.4217891693115	10.9361896514893	10.9022960662842	11.262996673584	11.7808856964111	11.0590114593506	11.236120223999	10.4123630523682	10.6300115585327	11.3532752990723	9.71950531005859	11.102518081665	11.8503675460815	10.5435905456543	8.72167778015137	9.1644344329834	9.52445793151855	1.35689152797862E-08	1.127912	P00519	ABL1	Tyrosine-protein kinase ABL1	P00519	ABL1_HUMAN
13.3737869262695	11.9813976287842	10.4452438354492	14.8332233428955	15.060809135437	13.4139041900635	13.333065032959	14.2051773071289	11.0132083892822	13.6751317977905	12.0043621063232	9.62610626220703	16.7065830230713	11.4522895812988	12.0425243377686	13.8561019897461	13.8200168609619	9.432204246521	12.9419279098511	12.9416313171387	11.4457921981812	2.66959476006229E-12	1.173659	P00558	PGK1	Phosphoglycerate kinase 1	P00558	PGK1_HUMAN
9.81184101104736	9.2403736114502	9.70705032348633	11.6759834289551	11.1147289276123	9.00919532775879	9.50409698486328	9.12935256958008	8.83175945281982	7.72203254699707	10.2018795013428	8.87706184387207	13.1490983963013	9.85501480102539	8.88372802734375	9.24421310424805	9.55899715423584	10.3380126953125	8.76268005371094	7.919517993927	9.59382629394531	5.45932909438975E-11	1.160717	P00918	CA2	Carbonic anhydrase 2	P00918	CAH2_HUMAN
12.1920204162598	11.5263538360596	12.5132274627686	12.2813377380371	12.0919551849365	12.3141899108887	12.357593536377	12.3517417907715	10.9094715118408	12.7144412994385	12.9942293167114	11.4216957092285	11.7255458831787	12.8255558013916	11.2470169067383	12.2534475326538	12.0336580276489	12.7819232940674	12.8097915649414	12.5536775588989	13.4017810821533	2.40540101550481E-09	1.140632	P01040	CSTA	Cystatin-A	P01040	CYTA_HUMAN
12.2392234802246	9.38030815124512	9.60466194152832	11.8447246551514	9.93005561828613	11.9860496520996	11.8404426574707	12.1797075271606	9.75781726837158	9.59706687927246	10.0140390396118	11.0917129516602	9.74712562561035	9.80146026611328	9.04851150512695	15.6247262954712	10.0119104385376	12.5008697509766	9.19096088409424	9.84797096252441	12.9024066925049	3.01701208142653E-11	1.163432	P01876	IGHA1	Immunoglobulin heavy constant alpha 1	P01876	IGHA1_HUMAN
17.3412475585938	17.435525894165	17.4105072021484	17.214714050293	17.675651550293	17.5296325683594	17.1964988708496	17.3919296264648	17.6525554656982	17.228666305542	17.5086517333984	17.5947799682617	16.9719276428223	17.5195713043213	17.6407661437988	17.0982551574707	17.4975242614746	17.5164070129395	14.3855838775635	14.2510347366333	14.2773189544678	2.44434435731352E-15	1.205158	P02545	LMNA	Prelamin-A/C	P02545	LMNA_HUMAN
11.5620346069336	8.82384872436523	10.4791221618652	11.0639514923096	9.54948616027832	11.0628223419189	9.24079132080078	11.0778217315674	9.93376159667969	10.1986865997314	8.53841972351074	9.87602043151855	10.1691074371338	9.03107833862305	9.98085498809814	14.3398561477661	8.56827163696289	10.3769149780273	8.34749794006348	9.34512138366699	12.7984066009521	3.63875524624334E-12	1.172381	P03973	SLPI	Antileukoproteinase	P03973	SLPI_HUMAN
14.8735446929932	13.7696771621704	13.5995178222656	15.5244178771973	15.612642288208	14.9840564727783	14.7829208374023	14.976936340332	14.2399711608887	14.8627586364746	14.1970634460449	13.6322116851807	17.1576843261719	14.1726055145264	14.4490718841553	15.1323146820068	15.0404224395752	14.3044013977051	15.9976825714111	15.6453018188477	15.4204978942871	1.13991057718125E-14	1.198008	P04075	ALDOA	Fructose-bisphosphate aldolase A	P04075	ALDOA_HUMAN
11.0334720611572	10.065336227417	9.647047996521	8.68562698364258	9.14552783966064	9.60976219177246	9.83220100402832	8.6636438369751	9.61664199829102	8.47633075714111	9.75651931762695	10.0035037994385	9.57907867431641	9.29149436950684	10.1731414794922	12.1862258911133	9.56074237823486	8.70020866394043	9.19570827484131	9.65326118469238	9.96308517456055	4.01200107967058E-09	1.137259	P04083	ANXA1	Annexin A1	P04083	ANXA1_HUMAN
10.906702041626	9.44722747802734	9.35732269287109	11.6775674819946	11.0709095001221	10.7648658752441	9.92752838134766	10.1080627441406	9.7729606628418	10.3243055343628	9.42744636535645	8.88752460479736	14.1439075469971	9.99500942230225	9.53834438323975	12.01291847229	11.432336807251	8.94968223571777	10.062801361084	9.89139938354492	9.95719718933105	5.11418971417378E-11	1.161025	P04181	OAT	Ornithine aminotransferase, mitochondrial	P04181	OAT_HUMAN
19.8848457336426	19.093433380127	20.5873680114746	18.9565200805664	18.8876647949219	19.9235229492188	18.5989513397217	18.5492286682129	20.5792465209961	18.787654876709	18.4180927276611	20.0430107116699	19.0782737731934	18.8332633972168	20.4627265930176	19.1769180297852	19.1165199279785	20.4500007629395	16.5836143493652	16.2731323242188	17.0975112915039	5.33471796366918E-15	1.201794	P04406	GAPDH	Glyceraldehyde-3-phosphate dehydrogenase	P04406	G3P_HUMAN
15.158145904541	15.4193649291992	15.3655548095703	14.6287775039673	14.5187187194824	14.6179733276367	14.3700199127197	14.6775169372559	14.6990871429443	14.7694272994995	14.7316837310791	14.8169202804565	14.4451541900635	14.315502166748	14.1522006988525	14.304500579834	14.3314666748047	14.5861473083496	17.8353576660156	17.5981369018555	17.7120933532715	2.04691307986328E-14	1.194501	P04637	TP53	Cellular tumor antigen p53	P04637	P53_HUMAN
9.4270715713501	9.94187164306641	11.9114427566528	9.89315509796143	9.03594207763672	9.34688568115234	10.2917518615723	10.9491138458252	9.3850154876709	14.4707355499268	11.0700149536133	10.3549709320068	10.2638702392578	12.0319881439209	10.1156024932861	11.8404550552368	9.56820583343506	10.2929773330688	10.4646711349487	9.71791839599609	11.4886407852173	9.72815546807902E-13	1.177732	P04792	HSPB1	Heat shock protein beta-1	P04792	HSPB1_HUMAN
13.4546585083008	13.5040874481201	13.5907459259033	13.3841590881348	13.2863388061523	13.288143157959	13.3971748352051	13.2577562332153	13.4751491546631	13.3219356536865	13.2601089477539	13.2219257354736	13.620044708252	13.178918838501	12.9102010726929	13.2826251983643	13.1294460296631	13.4003734588623	11.0048017501831	11.0261516571045	10.2648773193359	1.10737346628097E-12	1.177195	P04843	RPN1	Dolichyl-diphosphooligosaccharide--protein glycosyltransferase subunit 1	P04843	RPN1_HUMAN
12.1824226379395	11.3438196182251	12.2074356079102	11.0805473327637	11.4817180633545	11.8793087005615	11.9324493408203	11.5840625762939	11.4398365020752	12.1006870269775	11.5525646209717	10.6712055206299	12.3326206207275	11.5006809234619	10.7050247192383	12.0306186676025	11.8075160980225	11.9742794036865	9.43059158325195	8.03289794921875	9.84583854675293	1.90449034579807E-09	1.142101	P04844	RPN2	Dolichyl-diphosphooligosaccharide--protein glycosyltransferase subunit 2	P04844	RPN2_HUMAN
26.0438423156738	26.5987205505371	26.4377746582031	25.6027984619141	26.0453224182129	26.1216735839844	25.3031673431396	25.8803157806396	26.3211727142334	25.22607421875	25.9877624511719	26.2387504577637	24.8613090515137	26.1179885864258	26.87282371521	25.4840393066406	25.7663402557373	26.1860847473145	19.7697715759277	18.9305229187012	19.5386295318604	3.83523859438265E-14	1.191495	P04908;Q7L7L0;Q93077	H2AC4;H2AW;H2AC6	Histone H2A type 1-B/E;Histone H2A type 3;Histone H2A type 1-C	P04908;Q7L7L0;Q93077	H2A1B_HUMAN;H2A3_HUMAN;H2A1C_HUMAN
11.8901290893555	11.807279586792	12.9191484451294	12.2201719284058	11.5454626083374	12.5049924850464	12.2055044174194	12.39182472229	11.2194576263428	13.1093730926514	12.0995693206787	12.0892705917358	11.3115043640137	12.6451997756958	12.8870630264282	11.6681175231934	12.0984745025635	12.1429805755615	12.4166631698608	12.2769212722778	12.9379024505615	1.30794835054047E-11	1.167078	P05089	ARG1	Arginase-1	P05089	ARGI1_HUMAN
13.8713283538818	12.6557102203369	15.2477312088013	14.1347932815552	12.8885688781738	13.3782348632813	14.8644638061523	14.4716110229492	12.2825126647949	17.5610198974609	13.9124202728271	13.2732257843018	12.5942668914795	14.0511274337769	12.3618621826172	13.7739906311035	13.2716856002808	13.5489463806152	13.716010093689	13.1469659805298	14.6616821289063	2.70852442224929E-14	1.193172	P05109	S100A8	Protein S100-A8	P05109	S10A8_HUMAN
14.0458850860596	14.1699066162109	14.6403999328613	13.9013633728027	14.2465753555298	13.8684482574463	13.6282520294189	13.8392753601074	13.8908042907715	13.8472442626953	14.3714094161987	14.2886123657227	13.8992099761963	14.2514677047729	13.9650802612305	13.5741014480591	14.1963367462158	13.8767108917236	7.13958930969238	10.3585519790649	10.2289867401123	8.24088605585619E-14	1.187797	P05114	HMGN1	Non-histone chromosomal protein HMG-14	P05114	HMGN1_HUMAN
14.3845252990723	14.0554285049438	14.5055294036865	14.2200927734375	13.9629230499268	14.0733375549316	14.2425308227539	14.0706062316895	14.4506759643555	14.1543169021606	14.0183792114258	14.274471282959	15.1597881317139	13.9032793045044	14.1505365371704	14.3252639770508	14.4052219390869	14.4024658203125	14.5812091827393	14.6290416717529	14.9853477478027	8.510806447811E-15	1.199641	P05141	SLC25A5	ADP/ATP translocase 2	P05141	ADT2_HUMAN
11.9759435653687	9.65847396850586	11.3761205673218	11.5210723876953	14.1840696334839	12.8079319000244	13.3908348083496	13.8779363632202	14.3480758666992	13.4117126464844	11.574125289917	11.3435173034668	13.129921913147	11.9912528991699	9.46834182739258	13.5533475875854	14.3797359466553	10.8008003234863	14.76100730896	14.5984506607056	15.0812854766846	1.31589813500986E-10	1.156577	P05165	PCCA	Propionyl-CoA carboxylase alpha chain, mitochondrial	P05165	PCCA_HUMAN
10.3312215805054	11.6807680130005	12.7386322021484	13.7435655593872	12.8796644210815	13.7516946792603	13.1482486724854	13.1045913696289	12.8718891143799	13.096435546875	12.5164451599121	12.8383932113647	12.8094482421875	12.590160369873	12.0286283493042	12.7149991989136	13.1550321578979	11.9219512939453	15.4475727081299	15.3559894561768	15.5491580963135	1.50764930038652E-09	1.143565	P05166	PCCB	Propionyl-CoA carboxylase beta chain, mitochondrial	P05166	PCCB_HUMAN
14.0128498077393	14.7883014678955	14.4175071716309	13.9070901870728	14.0759439468384	13.8198213577271	14.1049776077271	14.1195583343506	14.0044631958008	13.8636245727539	14.3911018371582	14.1617450714111	14.4884796142578	14.3167190551758	13.3724002838135	13.827127456665	14.1480474472046	13.7193784713745	14.6405506134033	14.8645648956299	14.2944717407227	8.23220084718029E-14	1.187809	P05198	EIF2S1	Eukaryotic translation initiation factor 2 subunit 1	P05198	IF2A_HUMAN
16.6629295349121	16.1761283874512	15.8956356048584	16.3609046936035	16.9993495941162	16.5465621948242	16.0912246704102	16.463005065918	16.4407272338867	16.1239395141602	16.81884765625	16.8224716186523	16.2706298828125	16.6290321350098	16.6226444244385	15.7901153564453	16.4146976470947	16.3282299041748	10.88600730896	10.6390409469604	8.96490859985352	3.741693714832E-14	1.191613	P05204	HMGN2	Non-histone chromosomal protein HMG-17	P05204	HMGN2_HUMAN
15.4180316925049	15.3026523590088	15.7936420440674	15.7759017944336	15.666877746582	16.1258163452148	15.5321254730225	15.1630001068115	15.8153762817383	15.4002532958984	14.6952276229858	15.3562250137329	16.6326084136963	15.8827686309814	15.8950624465942	15.5452527999878	14.8711757659912	15.6490879058838	17.8988876342773	18.3380317687988	17.943790435791	2.16767283070191E-11	1.164894	P05386	RPLP1	60S acidic ribosomal protein P1	P05386	RLA1_HUMAN
15.0328788757324	14.683895111084	14.8571538925171	15.5942535400391	15.4239101409912	15.6645851135254	15.3966817855835	15.0395431518555	15.5021438598633	15.3352355957031	15.0003299713135	15.3544311523438	16.1004791259766	15.4791059494019	15.8513069152832	15.630802154541	15.1745615005493	15.3768653869629	17.6265106201172	17.6904258728027	17.5204620361328	2.80082306266773E-14	1.192999	P05387	RPLP2	60S acidic ribosomal protein P2	P05387	RLA2_HUMAN
15.1739540100098	14.8883981704712	15.0370397567749	15.7838850021362	15.5962505340576	15.8452472686768	15.6467685699463	15.4391059875488	15.750358581543	15.6498870849609	15.225528717041	15.5352802276611	16.3166522979736	15.6594867706299	15.9078102111816	15.8753347396851	15.5759086608887	15.6752052307129	17.7605438232422	17.8729724884033	17.6408576965332	4.03193236818025E-14	1.191127	P05388	RPLP0	60S acidic ribosomal protein P0	P05388	RLA0_HUMAN
16.4223461151123	16.1754016876221	17.3204345703125	16.0636215209961	16.0127849578857	16.6758708953857	16.3112983703613	16.235990524292	17.001392364502	16.3420562744141	16.213960647583	16.8874111175537	16.086799621582	16.0417404174805	16.6752109527588	16.4616622924805	16.3176651000977	16.8972015380859	10.7009925842285	10.4485750198364	9.30061912536621	3.60230280743669E-14	1.191843	P05423	POLR3D	DNA-directed RNA polymerase III subunit RPC4	P05423	RPC4_HUMAN
14.065881729126	13.7925176620483	14.251335144043	14.2634534835815	14.1227569580078	14.0049133300781	13.6835050582886	13.7572641372681	13.8878498077393	13.8424806594849	13.3141822814941	13.8171443939209	15.5072498321533	13.0513496398926	13.6513204574585	13.9598045349121	13.5046195983887	13.7587404251099	15.1082754135132	14.5447607040405	14.6834812164307	1.61061756403316E-13	1.185008	P05455	SSB	Lupus La protein	P05455	LA_HUMAN
13.7727890014648	14.0276851654053	14.1770839691162	13.7434520721436	13.9758911132813	14.0929527282715	13.4613428115845	13.8949527740479	14.1910047531128	13.4916133880615	13.7732982635498	14.1850528717041	13.4378433227539	13.8313941955566	14.041356086731	13.3828287124634	13.8716697692871	14.1289749145508	13.0499906539917	9.06319427490234	9.42526435852051	3.73238517067285E-12	1.172258	P06400	RB1	Retinoblastoma-associated protein	P06400	RB_HUMAN
12.7211475372314	15.0064125061035	12.0404720306396	16.2752952575684	17.0908603668213	14.9135704040527	14.7958173751831	15.8942174911499	13.3014068603516	14.5706377029419	13.953483581543	9.81639575958252	17.9653358459473	13.5228471755981	14.2858180999756	15.2018060684204	15.3820924758911	12.9028005599976	15.0628089904785	16.1076240539551	11.7088565826416	5.98171777356936E-13	1.179557	P06454	PTMA	Prothymosin alpha	P06454	PTMA_HUMAN
15.4216394424438	15.7825469970703	15.3945178985596	15.4594326019287	15.8362865447998	15.4609451293945	15.3887815475464	15.6555843353271	15.4810123443604	15.4655313491821	15.7913055419922	15.4284629821777	15.657452583313	15.8752098083496	15.472996711731	15.4919147491455	15.8079414367676	15.3505401611328	14.6159601211548	14.6712188720703	13.9134607315063	1.42129294288297E-12	1.176203	P06493	CDK1	Cyclin-dependent kinase 1	P06493	CDK1_HUMAN
15.8745365142822	15.5343179702759	15.3695049285889	16.4173812866211	16.2920360565186	15.9338045120239	15.6304244995117	15.6681518554688	15.4455375671387	16.1569023132324	15.0076656341553	16.347038269043	17.7968826293945	15.2646179199219	14.7778606414795	15.9384660720825	15.6069688796997	15.4359521865845	15.4212579727173	16.3881549835205	17.3019332885742	1.02431813334463E-09	1.145842	P06576	ATP5F1B	ATP synthase subunit beta, mitochondrial	P06576	ATPB_HUMAN
13.0652809143066	11.6817035675049	14.1056041717529	13.015832901001	11.8306884765625	12.306755065918	13.5641136169434	13.1621961593628	10.8391742706299	16.5295886993408	12.5677270889282	12.0895614624023	11.226526260376	12.6266078948975	10.8624401092529	12.5344123840332	12.092752456665	12.4075355529785	12.8317928314209	11.8174686431885	13.6865234375	1.65948107128891E-14	1.195502	P06702	S100A9	Protein S100-A9	P06702	S10A9_HUMAN
12.0436820983887	12.4384622573853	12.3509712219238	12.2367343902588	12.1501331329346	12.1796760559082	12.0287294387817	12.3892450332642	11.8827085494995	12.146032333374	12.2089176177979	11.8315486907959	12.8401584625244	12.1352138519287	11.5831260681152	12.0693321228027	11.8907155990601	11.9487457275391	14.5476913452148	14.6835832595825	14.2234306335449	1.10043039358152E-12	1.177225	P06730	EIF4E	Eukaryotic translation initiation factor 4E	P06730	IF4E_HUMAN
14.6488037109375	12.3630123138428	12.1930122375488	15.6838073730469	15.9313259124756	14.1023206710815	14.3746042251587	15.0511302947998	12.0027008056641	14.7842121124268	13.359748840332	10.8214273452759	17.4098663330078	12.8247394561768	13.071346282959	14.7204246520996	14.837516784668	11.962513923645	12.8831844329834	13.0481367111206	12.0135250091553	9.8434316419752E-14	1.18704	P06733	ENO1	Alpha-enolase	P06733	ENOA_HUMAN
13.2370347976685	9.24226951599121	9.35708999633789	16.4845294952393	16.2901382446289	9.83912658691406	8.63323783874512	9.09839248657227	9.48554039001465	9.59784126281738	9.36235523223877	9.1649112701416	11.6007595062256	9.67226028442383	9.71887588500977	11.7786102294922	9.67001914978027	10.7412757873535	8.78500080108643	9.03271865844727	10.1560459136963	6.04736167695859E-08	1.111536	P06737	PYGL	Glycogen phosphorylase, liver form	P06737	PYGL_HUMAN
12.8685007095337	11.9908580780029	12.3261690139771	13.2189025878906	13.214729309082	13.4179182052612	12.8833026885986	14.0416355133057	9.33392143249512	13.8166637420654	12.1722526550293	9.65960121154785	16.394702911377	11.3064556121826	9.57094669342041	13.8451728820801	13.9477005004883	12.1267967224121	12.5665874481201	13.4903936386108	9.49901008605957	3.49981740641631E-13	1.181754	P06744	GPI	Glucose-6-phosphate isomerase	P06744	G6PI_HUMAN
15.58176612854	15.9194746017456	15.9844856262207	14.8974475860596	15.098578453064	15.1151685714722	15.0108661651611	14.9714326858521	15.4810161590576	15.1381578445435	15.1675958633423	15.3729763031006	14.9730033874512	15.0429592132568	15.3881397247314	15.1750192642212	15.2738237380981	15.4650745391846	9.75889873504639	10.5205364227295	10.3614912033081	7.43737828362495E-14	1.188238	P06746	POLB	DNA polymerase beta	P06746	DPOLB_HUMAN
18.9866313934326	18.3162574768066	18.5523490905762	19.4118957519531	19.2218933105469	19.308406829834	19.3881912231445	19.0785617828369	19.1518859863281	19.2761383056641	18.9199275970459	19.0921001434326	19.678596496582	19.2540378570557	19.4258232116699	19.5318832397461	18.9656867980957	18.9849128723145	18.6261749267578	18.5131072998047	18.2481670379639	1.13991057718125E-14	1.197711	P06748	NPM1	Nucleophosmin	P06748	NPM_HUMAN
10.7611932754517	9.07241058349609	8.85159873962402	12.3153171539307	12.1195507049561	10.2215337753296	10.6114082336426	11.848105430603	9.27415657043457	12.4520301818848	9.72853088378906	8.99879837036133	14.6372146606445	9.29263877868652	10.0169162750244	12.0256299972534	11.7649040222168	9.56663703918457	11.0545825958252	9.37482833862305	10.8327550888062	2.72775708068797E-11	1.163866	P06753	TPM3	Tropomyosin alpha-3 chain	P06753	TPM3_HUMAN
25.9017448425293	26.127592086792	26.2855377197266	25.9374122619629	26.0800647735596	26.0971412658691	25.4916572570801	25.8939533233643	26.4400234222412	25.6285037994385	26.0409832000732	26.2758159637451	25.578052520752	26.0997161865234	26.4577560424805	25.55885887146	25.8127784729004	26.044059753418	19.561466217041	19.4564876556396	19.2940483093262	6.40051511196395E-15	1.201029	P06899	H2BC11	Histone H2B type 1-J	P06899	H2B1J_HUMAN
13.4377746582031	10.7043867111206	11.6174049377441	15.1881561279297	15.1518497467041	13.7292766571045	13.8088111877441	14.513313293457	11.1616153717041	13.6960067749023	12.0154552459717	10.9527034759521	17.0579071044922	11.2973299026489	12.095775604248	14.1662120819092	14.3272113800049	11.0465984344482	12.853609085083	12.9593715667725	6.40160846710205	2.23674071114997E-13	1.183574	P07195	LDHB	L-lactate dehydrogenase B chain	P07195	LDHB_HUMAN
17.6589050292969	17.2569351196289	18.4783630371094	18.1879959106445	17.8841190338135	18.0963439941406	18.2443046569824	18.0354232788086	17.3407688140869	18.4816017150879	18.1330184936523	18.0026168823242	17.811393737793	18.3819026947021	18.0843620300293	17.504451751709	17.6647815704346	17.9033889770508	17.5313110351563	18.0779094696045	18.2044830322266	5.11418971417378E-11	1.161027	P07197	NEFM	Neurofilament medium polypeptide	P07197	NFM_HUMAN
11.5700531005859	9.66428565979004	9.41089630126953	13.0162677764893	12.8328742980957	11.6282396316528	11.7678194046021	12.1978740692139	10.1895360946655	12.4650802612305	10.5851364135742	9.03817558288574	14.9091491699219	9.29864597320557	8.82258224487305	12.1279020309448	11.588812828064	8.95638465881348	12.0830936431885	12.0569972991943	11.2391910552979	1.49358790210485E-12	1.176003	P07237	P4HB	Protein disulfide-isomerase	P07237	PDIA1_HUMAN
15.197925567627	15.1611728668213	15.4610471725464	15.3052368164063	15.4740982055664	15.3719062805176	14.9547328948975	15.0635366439819	15.4581708908081	15.4791784286499	15.8858165740967	16.0894680023193	14.9484977722168	15.2749214172363	15.4794282913208	15.1674118041992	15.6234264373779	15.8404455184937	9.71967124938965	10.5822076797485	9.81472682952881	3.92498990106911E-14	1.19131	P07305	H1-0	Histone H1.0	P07305	H10_HUMAN
12.2262878417969	11.6985692977905	13.1311635971069	12.7641849517822	11.708833694458	12.2690744400024	12.6296806335449	12.3619747161865	12.8192710876465	12.388484954834	12.110502243042	11.8436317443848	13.0421962738037	12.5670185089111	10.4832096099854	11.8588237762451	11.6788635253906	11.8783931732178	11.5673046112061	12.0153369903564	12.5943565368652	3.30649165469857E-10	1.152004	P07339	CTSD	Cathepsin D	P07339	CATD_HUMAN
13.3663511276245	13.1460247039795	13.2236967086792	13.8835172653198	13.5216903686523	12.9508113861084	13.855619430542	13.6037693023682	11.6034049987793	14.3974990844727	13.6561889648438	12.5998764038086	14.2252178192139	13.7472324371338	12.6435117721558	13.7157974243164	13.3397655487061	12.7694301605225	12.4100255966187	12.4094209671021	13.1134204864502	2.83469851240478E-12	1.173418	P07355	ANXA2	Annexin A2	P07355	ANXA2_HUMAN
14.7140760421753	14.685791015625	14.5395565032959	15.0879650115967	14.5694046020508	14.7309741973877	14.855884552002	14.6326560974121	14.6055793762207	14.8442096710205	14.39124584198	14.3342418670654	16.2955627441406	14.3693447113037	14.4361667633057	14.5289154052734	14.4790477752686	14.2757444381714	15.1626672744751	14.94114112854	15.3306264877319	1.83460057100797E-12	1.175198	P07437	TUBB	Tubulin beta chain	P07437	TBB5_HUMAN
13.0482606887817	10.8029441833496	10.0311813354492	13.2220764160156	14.1259231567383	12.5854816436768	13.4235181808472	14.092794418335	8.93349647521973	13.8816947937012	10.9564571380615	9.09183120727539	16.8821754455566	10.5956916809082	10.3189678192139	14.0925302505493	13.8131284713745	9.87378787994385	12.0508670806885	11.5406131744385	10.6082696914673	1.87840385597739E-13	1.184306	P07737	PFN1	Profilin-1	P07737	PROF1_HUMAN
9.91136741638184	11.5833730697632	8.77338027954102	12.0950155258179	11.5878028869629	10.4922456741333	10.9235515594482	10.5675182342529	9.86653327941895	12.6028747558594	10.707103729248	9.90244197845459	15.2597761154175	10.3168029785156	9.35304641723633	11.6766605377197	11.6643505096436	10.9601335525513	10.1791572570801	9.68786811828613	9.24654197692871	1.24470581315126E-11	1.167284	P07741	APRT	Adenine phosphoribosyltransferase	P07741	APT_HUMAN
11.2671737670898	10.3470039367676	11.7753295898438	10.4407529830933	8.87629699707031	11.07506275177	9.7658805847168	9.86909294128418	9.26481819152832	9.07035446166992	9.96972370147705	9.23818206787109	12.5519828796387	9.67627906799316	8.68589401245117	10.7022438049316	9.08809089660645	9.7719898223877	9.82452297210693	9.17372894287109	10.186017036438	4.05223091750008E-08	1.116851	P07814	EPRS1	Bifunctional glutamate/proline--tRNA ligase	P07814	SYEP_HUMAN
14.3885688781738	12.8857536315918	12.160572052002	15.2073945999146	14.7390279769897	14.0775699615479	14.3387393951416	14.2202472686768	12.6453800201416	14.2918653488159	12.6200542449951	11.7183723449707	17.1297092437744	12.8721027374268	12.8682060241699	14.3520889282227	13.8356790542603	12.4967823028564	13.3481578826904	13.1961212158203	12.2753410339355	4.12564521131471E-13	1.181059	P07900	HSP90AA1	Heat shock protein HSP 90-alpha	P07900	HS90A_HUMAN
21.0714340209961	21.5749778747559	21.4476718902588	20.7567977905273	21.2061252593994	21.246150970459	20.5975875854492	21.1976089477539	21.500020980835	20.7402229309082	21.3169174194336	21.5201873779297	20.767822265625	21.3963356018066	21.5676498413086	20.869140625	21.2564239501953	21.4247627258301	22.1832103729248	22.1915683746338	22.215461730957	2.23466880791355E-14	1.194032	P07910	HNRNPC	Heterogeneous nuclear ribonucleoproteins C1/C2	P07910	HNRPC_HUMAN
10.8903665542603	10.1284141540527	9.82858467102051	11.3364219665527	11.3010587692261	11.4807624816895	11.1631088256836	10.6541614532471	11.6584033966064	10.9280319213867	10.8752164840698	10.5255947113037	11.2376918792725	10.6723527908325	9.76618385314941	10.7073726654053	10.0408897399902	9.27474689483643	9.06772804260254	9.0894021987915	9.91565990447998	2.99371709079219E-10	1.152507	P08047	SP1	Transcription factor Sp1	P08047	SP1_HUMAN
9.66824436187744	8.81059265136719	9.81850814819336	9.50905418395996	10.8027782440186	9.15586471557617	8.90074729919434	9.83957767486572	9.1551342010498	9.30249309539795	10.4070720672607	9.61487674713135	13.1331930160522	9.23451614379883	9.1924991607666	10.0752048492432	9.7575569152832	10.0607643127441	9.65524482727051	8.77279853820801	9.21606636047363	1.84983255995273E-11	1.165577	P08133	ANXA6	Annexin A6	P08133	ANXA6_HUMAN
14.5304794311523	12.9764490127563	12.6286907196045	15.4465408325195	14.7852935791016	14.3189687728882	14.5355453491211	14.4675426483154	13.1284961700439	14.6278305053711	13.2013244628906	12.4726505279541	17.5244941711426	13.1813907623291	13.4248313903809	14.6148891448975	14.2276668548584	13.1320934295654	13.9007015228271	13.8875598907471	12.8346633911133	5.81034249726985E-14	1.189242	P08238	HSP90AB1	Heat shock protein HSP 90-beta	P08238	HS90B_HUMAN
9.25849342346191	9.57441329956055	9.76143836975098	11.366189956665	10.7590637207031	9.20316314697266	9.68376922607422	9.84768104553223	9.48530387878418	9.64509201049805	9.70381259918213	10.1373863220215	11.8487014770508	9.57005310058594	10.1167736053467	10.4409742355347	9.44161987304688	9.59368896484375	8.99804210662842	9.27429008483887	8.8705587387085	1.51449537910342E-07	1.094794	P08243	ASNS	Asparagine synthetase [glutamine-hydrolyzing]	P08243	ASNS_HUMAN
9.34288024902344	9.56318092346191	9.42555046081543	11.4596729278564	9.17846298217773	9.13063812255859	9.43979072570801	8.91311740875244	9.31085395812988	9.77896690368652	10.3886451721191	10.0696773529053	12.4626388549805	10.1350841522217	10.3465061187744	9.61072254180908	9.6737060546875	8.87844276428223	17.4811172485352	17.5928764343262	17.0943050384521	4.45054101645425E-13	1.180792	P08559	PDHA1	Pyruvate dehydrogenase E1 component subunit alpha, somatic form, mitochondrial	P08559	ODPA_HUMAN
16.2722663879395	16.1641101837158	15.461275100708	15.788932800293	15.7940731048584	15.3817405700684	15.9447803497314	15.8518800735474	15.0357275009155	15.9288539886475	15.7946557998657	14.9963140487671	15.7574577331543	15.6645374298096	14.7186431884766	15.7607154846191	15.8352909088135	14.8620347976685	20.970329284668	20.8512153625488	20.7842025756836	1.53888243048215E-14	1.195907	P08579	SNRPB2	U2 small nuclear ribonucleoprotein B''	P08579	RU2B_HUMAN
15.5651531219482	15.6928005218506	14.3183708190918	15.07750415802	15.3996772766113	14.4197177886963	15.6105117797852	15.5546083450317	14.4121856689453	15.4395408630371	15.378734588623	14.2340812683105	15.4125328063965	15.4877223968506	14.3197937011719	15.3785753250122	15.420880317688	14.3939876556396	20.0807609558105	19.9756546020508	20.119571685791	3.741693714832E-14	1.191623	P08621	SNRNP70	U1 small nuclear ribonucleoprotein 70 kDa	P08621	RU17_HUMAN
16.9898719787598	16.931079864502	17.1497383117676	17.0157318115234	17.1972332000732	17.3839683532715	16.8422584533691	16.8419990539551	17.4515151977539	16.6902751922607	16.8639698028564	17.0661468505859	17.9205589294434	17.1861896514893	17.6236000061035	17.2821464538574	17.2274036407471	17.6782264709473	16.1542015075684	16.2252025604248	15.7935562133789	1.5051902967459E-14	1.196125	P08670	VIM	Vimentin	P08670	VIME_HUMAN
12.7418384552002	12.4115409851074	12.1034278869629	13.1638317108154	12.9871349334717	12.844690322876	12.9505748748779	12.7655601501465	12.5436038970947	13.0218534469604	12.668848991394	12.2074699401855	14.0696258544922	12.7024621963501	12.4855709075928	13.2351522445679	12.6858158111572	12.2534971237183	16.6173114776611	16.7549476623535	16.3665657043457	3.16077793584898E-13	1.182167	P08708	RPS17	40S ribosomal protein S17	P08708	RS17_HUMAN
11.8031215667725	11.0270709991455	10.452356338501	12.169282913208	12.2180671691895	11.7025604248047	11.1738796234131	11.8269348144531	8.73798179626465	11.7848358154297	10.4666595458984	9.36298751831055	15.2439012527466	9.58520698547363	9.27596282958984	12.2395401000977	12.4325294494629	10.1926031112671	11.04953956604	10.2842578887939	9.05329704284668	3.39250025235179E-13	1.181886	P08758	ANXA5	Annexin A5	P08758	ANXA5_HUMAN
12.0115728378296	9.97134017944336	10.2973518371582	12.6437339782715	12.8447360992432	12.1515502929688	13.0241050720215	12.6899318695068	11.4404134750366	13.4097023010254	10.2158851623535	9.82469177246094	15.3390617370605	11.7811594009399	8.73263740539551	13.1131610870361	12.452220916748	9.34323215484619	16.789924621582	16.3365173339844	14.0056972503662	6.50101793587892E-13	1.179247	P08865	RPSA	40S ribosomal protein SA	P08865	RSSA_HUMAN
13.6069221496582	13.8852214813232	12.8333692550659	13.3592386245728	13.6983337402344	12.9180688858032	13.8752708435059	13.7928676605225	12.889009475708	13.726224899292	13.6110591888428	12.8365859985352	13.6292066574097	13.7638034820557	12.8962278366089	13.6248188018799	13.7288522720337	12.6636219024658	18.4690475463867	18.4531784057617	18.5797996520996	1.50010715140228E-14	1.196162	P09012	SNRPA	U1 small nuclear ribonucleoprotein A	P09012	SNRPA_HUMAN
13.0369720458984	13.3804731369019	13.5396270751953	12.6692295074463	12.9963035583496	13.0012130737305	12.5392923355103	12.8686399459839	13.0054912567139	12.5175466537476	13.0742492675781	12.7575798034668	12.0533561706543	12.6399459838867	12.9741840362549	12.5964622497559	12.9691257476807	12.8936748504639	8.66063499450684	10.1324710845947	8.33694458007813	4.13957672920329E-12	1.171841	P09017	HOXC4	Homeobox protein Hox-C4	P09017	HXC4_HUMAN
12.1897258758545	11.6334476470947	10.7152767181396	12.177827835083	12.3074998855591	10.4166564941406	12.8799819946289	12.6542739868164	10.5442161560059	12.6019382476807	12.4155883789063	9.63648223876953	12.6740264892578	12.7557325363159	9.15286064147949	12.5075845718384	12.4935569763184	10.8162174224854	17.7173004150391	17.7159805297852	17.4555625915527	4.03193236818025E-14	1.191089	P09234	SNRPC	U1 small nuclear ribonucleoprotein C	P09234	RU1C_HUMAN
16.7540702819824	16.6191177368164	17.23486328125	16.1900100708008	16.480354309082	16.7651138305664	16.1418647766113	16.3271217346191	16.994499206543	16.1509780883789	16.4164180755615	16.9256477355957	15.9579162597656	16.0345993041992	16.7903709411621	16.657995223999	16.3659915924072	17.0909309387207	11.9690341949463	11.8799686431885	10.4975728988647	1.50820249885489E-14	1.196051	P09429	HMGB1	High mobility group protein B1	P09429	HMGB1_HUMAN
9.51175117492676	9.2892017364502	9.71565818786621	12.0984134674072	10.8073863983154	10.3466339111328	10.7095603942871	10.1057510375977	9.4206428527832	9.75498580932617	9.45067977905273	9.77131080627441	13.8694286346436	9.62363815307617	8.84996795654297	11.5949602127075	8.7735481262207	9.84649848937988	9.21573066711426	9.44914817810059	8.48737907409668	1.32564627723792E-08	1.12811	P09496	CLTA	Clathrin light chain A	P09496	CLCA_HUMAN
11.7625617980957	11.97194480896	11.9799833297729	12.7160482406616	12.4348011016846	12.4772090911865	11.6745548248291	11.8765544891357	11.7862644195557	12.157543182373	11.9456729888916	11.909761428833	13.3341751098633	11.7438488006592	11.8321094512939	11.6411247253418	12.1378030776978	11.6484804153442	15.9545965194702	15.350474357605	15.6569919586182	2.96314702857724E-13	1.182434	P09622	DLD	Dihydrolipoyl dehydrogenase, mitochondrial	P09622	DLDH_HUMAN
19.638952255249	19.6264801025391	19.7389488220215	19.1407508850098	19.3648357391357	19.3114833831787	19.0933208465576	19.2057456970215	19.538501739502	19.1245727539063	19.4615516662598	19.5596466064453	19.100902557373	19.3959789276123	19.6530647277832	19.2869720458984	19.3870849609375	19.6245498657227	20.3966751098633	20.3907127380371	20.322021484375	2.44434435731352E-15	1.205158	P09651	HNRNPA1	Heterogeneous nuclear ribonucleoprotein A1	P09651	ROA1_HUMAN
15.6710357666016	15.728479385376	14.914119720459	15.3578014373779	15.5004119873047	14.9203681945801	15.5374603271484	15.5366125106812	14.7176284790039	15.5342388153076	15.4651412963867	14.7301559448242	15.4109468460083	15.5002021789551	14.7083778381348	15.4766826629639	15.4696550369263	14.751335144043	20.4436569213867	20.2781581878662	20.3023109436035	2.39316831360644E-14	1.193699	P09661	SNRPA1	U2 small nuclear ribonucleoprotein A'	P09661	RU2A_HUMAN
19.8779048919678	19.8655395507813	19.9953384399414	19.4215297698975	19.5147457122803	19.5333309173584	19.4465675354004	19.5290718078613	19.8949108123779	19.4083194732666	19.5216522216797	19.7366962432861	19.3415374755859	19.5579662322998	19.650707244873	19.382495880127	19.5267066955566	19.6662788391113	15.0221948623657	14.8868646621704	14.649320602417	5.78693984680036E-15	1.201433	P09874	PARP1	Poly [ADP-ribose] polymerase 1	P09874	PARP1_HUMAN
13.5663290023804	10.2331190109253	8.89790725708008	12.811840057373	12.7196636199951	10.5818872451782	10.6146392822266	11.6989135742188	12.6260738372803	12.7320928573608	12.9244890213013	11.660831451416	15.7149543762207	9.9767017364502	8.95338439941406	11.8036394119263	14.1800270080566	9.32690238952637	8.52350044250488	9.52217578887939	8.54691696166992	1.84459193526283E-09	1.142314	P09936	UCHL1	Ubiquitin carboxyl-terminal hydrolase isozyme L1	P09936	UCHL1_HUMAN
0.574916005134583	9.17977523803711	5.05687427520752	5.13211441040039	-4.87777614593506	2.21189618110657	8.80753326416016	-5.09969472885132	2.37944436073303	3.05832839012146	2.24542903900146	9.99826049804688	8.74395561218262	4.19770050048828	5.83830547332764	1.85127127170563	7.28652572631836	9.12264823913574	9.16601181030273	9.2921199798584	9.24346733093262	6.17632665388944E-10	1.148668	P09960	LTA4H	Leukotriene A-4 hydrolase	P09960	LKHA4_HUMAN
11.6013803482056	11.3365783691406	9.35518264770508	11.8616065979004	11.6627235412598	9.07963752746582	10.0802936553955	11.5507659912109	9.44436359405518	13.9352989196777	10.0689573287964	9.34288501739502	14.6616020202637	10.0599098205566	8.86124610900879	13.0653839111328	11.5155162811279	8.67995834350586	13.3106555938721	13.2216968536377	12.5300025939941	7.25362209398606E-06	1.071673	P09972	ALDOC	Fructose-bisphosphate aldolase C	P09972	ALDOC_HUMAN
15.9436664581299	16.0530223846436	16.1020965576172	15.9630813598633	16.3654174804688	15.8405380249023	15.3998336791992	15.9587135314941	15.9724168777466	15.4493026733398	15.9157638549805	16.0940322875977	15.2986125946045	15.3509016036987	15.6102924346924	15.2770042419434	15.2411479949951	15.032205581665	13.3364038467407	13.5502071380615	13.1601161956787	4.8816927682541E-14	1.190004	P0C0S5;Q71UI9	H2AZ1;H2AZ2	Histone H2A.Z;Histone H2A.V	P0C0S5;Q71UI9	H2AZ_HUMAN;H2AV_HUMAN
18.9838943481445	18.9260692596436	18.8165054321289	18.9898490905762	19.0801887512207	18.9244346618652	18.7809143066406	18.8805236816406	18.8391494750977	18.8691120147705	18.9073886871338	18.9770603179932	19.2949180603027	18.9256000518799	18.9309616088867	18.8487930297852	18.8088474273682	18.809440612793	19.9327583312988	19.8857269287109	19.7444820404053	2.44434435731352E-15	1.205158	P0DMV8;P0DMV9	HSPA1A;HSPA1B	Heat shock 70 kDa protein 1A;Heat shock 70 kDa protein 1B	P0DMV8;P0DMV9	HS71A_HUMAN;HS71B_HUMAN
20.0813751220703	20.0310573577881	19.9366989135742	19.7594089508057	19.6835594177246	19.7150783538818	19.8650550842285	19.7228164672852	19.8390007019043	19.8165092468262	19.8587055206299	19.8954391479492	19.7514533996582	19.862720489502	19.9134902954102	19.9289970397949	19.9172191619873	19.8898296356201	19.4897174835205	19.5213623046875	19.3986473083496	1.30205801765309E-14	1.196774	P0DN76;Q01081	U2AF1L5;U2AF1	Splicing factor U2AF 35 kDa subunit-like protein;Splicing factor U2AF 35 kDa subunit	P0DN76;Q01081	U2AF5_HUMAN;U2AF1_HUMAN
13.5386333465576	13.14013671875	12.8122844696045	14.2476940155029	14.6899404525757	13.5695877075195	13.6799268722534	14.0428457260132	13.0610294342041	13.7939586639404	13.340931892395	12.6541156768799	15.4969301223755	13.2167387008667	13.1155281066895	13.8985052108765	13.7617464065552	13.4215326309204	14.0784397125244	14.0563468933105	13.7688255310059	8.74542944097535E-13	1.178112	P0DP23;P0DP24;P0DP25	CALM1;CALM2;CALM3	Calmodulin-1;Calmodulin-2;Calmodulin-3	P0DP23;P0DP24;P0DP25	CALM1_HUMAN;CALM2_HUMAN;CALM3_HUMAN
16.0578479766846	15.4515991210938	16.2898426055908	14.9979972839355	15.0339393615723	15.5073690414429	15.1422080993652	15.1628074645996	15.9503345489502	15.2300930023193	15.2028160095215	15.8343744277954	15.0842838287354	15.1336326599121	15.6635789871216	15.4243812561035	15.4412231445313	15.9067096710205	11.7586994171143	11.312816619873	9.56014347076416	1.41670666375758E-13	1.185585	P0DPB6	POLR1D	DNA-directed RNA polymerases I and III subunit RPAC2	P0DPB6	RPAC2_HUMAN
8.92352390289307	8.79976844787598	8.52171516418457	10.7048778533936	8.53149795532227	9.84535980224609	10.1841602325439	8.88663482666016	9.48403930664063	10.0947113037109	9.37342643737793	10.1092071533203	12.4557466506958	9.39184856414795	9.54541015625	10.0074481964111	8.70737934112549	9.94174385070801	11.4525012969971	11.0279731750488	10.9632225036621	6.65324989537444E-09	1.133614	P10155	RO60	60 kDa SS-A/Ro ribonucleoprotein	P10155	RO60_HUMAN
20.5746040344238	21.1209831237793	21.1278839111328	21.0702018737793	21.2760772705078	21.402811050415	20.2859687805176	20.7894554138184	21.3130798339844	20.4042587280273	21.2494239807129	21.5923843383789	20.3936233520508	21.7078666687012	21.4932727813721	20.4072551727295	20.8963966369629	21.5973091125488	15.099084854126	15.4963340759277	15.5169696807861	1.50820249885489E-14	1.196092	P10412	H1-4	Histone H1.4	P10412	H14_HUMAN
9.44179916381836	9.02568817138672	8.84514236450195	11.6669445037842	9.73082828521729	9.89230728149414	10.3546504974365	9.89768409729004	8.70686340332031	10.8096790313721	9.2497444152832	9.58588314056396	12.1211376190186	9.83481693267822	9.62782192230225	12.7105007171631	8.97269058227539	10.337833404541	15.3756322860718	15.3717918395996	14.8772068023682	8.64977058038863E-13	1.178163	P10515	DLAT	Dihydrolipoyllysine-residue acetyltransferase component of pyruvate dehydrogenase complex, mitochondrial	P10515	ODP2_HUMAN
14.0394992828369	13.3364448547363	13.5912818908691	14.8611698150635	15.0327310562134	14.0826778411865	14.0104179382324	14.4184799194336	13.1426992416382	13.9677057266235	13.6224670410156	13.4333419799805	15.9242219924927	13.6750431060791	13.1398429870605	14.1156015396118	14.1553020477295	12.995267868042	14.2417774200439	13.5913410186768	13.8241958618164	1.94260203409056E-12	1.174931	P10599	TXN	Thioredoxin	P10599	THIO_HUMAN
10.4856004714966	9.25146865844727	8.9089412689209	11.2379322052002	10.7824630737305	9.85627746582031	9.64097213745117	9.29990005493164	9.58408737182617	9.2193603515625	8.07320022583008	9.68602561950684	12.2521409988403	9.34869766235352	9.63316345214844	9.94578552246094	9.35256195068359	9.3901538848877	9.03683185577393	9.55361270904541	9.67912006378174	1.52357302237111E-09	1.143492	P10768	ESD	S-formylglutathione hydrolase	P10768	ESTD_HUMAN
12.7784118652344	11.3480739593506	11.555326461792	14.1813259124756	12.2487869262695	12.6778144836426	13.0986289978027	12.9450817108154	11.1820220947266	12.8266048431396	11.9345016479492	8.63870620727539	15.793514251709	11.377760887146	11.4224147796631	12.9890842437744	12.4214210510254	10.5761804580688	11.8030385971069	12.031099319458	11.0657739639282	2.40509463703679E-12	1.174051	P10809	HSPD1	60 kDa heat shock protein, mitochondrial	P10809	CH60_HUMAN
16.0519638061523	16.063060760498	16.041259765625	16.080249786377	16.2257041931152	16.0721168518066	15.7800340652466	16.0306987762451	15.9886474609375	15.9177207946777	16.0505104064941	16.037015914917	16.5674095153809	15.9659175872803	15.9907817840576	15.9089574813843	16.043306350708	16.022029876709	16.7355041503906	16.8695316314697	16.5575332641602	7.70377827923571E-15	1.200281	P11021	HSPA5	Endoplasmic reticulum chaperone BiP	P11021	BIP_HUMAN
17.8966770172119	17.7688331604004	17.7006378173828	17.8415184020996	17.9266471862793	17.7961730957031	17.643741607666	17.7355499267578	17.7106819152832	17.7326068878174	17.7387466430664	17.8464012145996	18.1775436401367	17.6898727416992	17.7350254058838	17.7536945343018	17.6722011566162	17.7037105560303	19.0198097229004	18.9823665618896	18.7999801635742	4.08443465967653E-14	1.190952	P11142	HSPA8	Heat shock cognate 71 kDa protein	P11142	HSP7C_HUMAN
8.73993492126465	9.50331115722656	9.78851222991943	9.11677551269531	8.71675491333008	9.28543853759766	3.92238354682922	8.38827419281006	9.77692222595215	6.81666946411133	9.22260284423828	9.78839874267578	11.1970863342285	9.37945747375488	9.74932289123535	9.34938430786133	8.45048904418945	9.87174797058105	15.8647384643555	15.881706237793	14.7301044464111	6.53110788799209E-11	1.159888	P11177	PDHB	Pyruvate dehydrogenase E1 component subunit beta, mitochondrial	P11177	ODPB_HUMAN
16.3282241821289	16.5040721893311	16.6729583740234	16.3857269287109	16.5103588104248	16.722297668457	16.0694732666016	16.1576747894287	16.6325569152832	16.3339977264404	16.5193576812744	16.915699005127	16.1201686859131	16.473087310791	16.7383060455322	16.0841026306152	16.5557708740234	16.7382125854492	17.529483795166	17.5339622497559	17.7489223480225	3.92498990106911E-14	1.191337	P11182	DBT	Lipoamide acyltransferase component of branched-chain alpha-keto acid dehydrogenase complex, mitochondrial	P11182	ODB2_HUMAN
14.2303695678711	15.0132331848145	8.66100215911865	12.788182258606	9.450270652771	14.3240451812744	15.4426174163818	11.6423826217651	12.2974863052368	12.3188896179199	10.4454126358032	11.1709785461426	13.64124584198	12.6476726531982	9.62802314758301	14.8048305511475	13.8115043640137	12.5459365844727	9.09175872802734	9.54071140289307	10.0028429031372	4.9251927405628E-10	1.149882	P11310	ACADM	Medium-chain specific acyl-CoA dehydrogenase, mitochondrial	P11310	ACADM_HUMAN
17.5187892913818	17.633207321167	17.6707496643066	17.3693542480469	17.6806335449219	17.6446361541748	17.1804027557373	17.4319648742676	17.700984954834	17.6923561096191	18.14208984375	18.2298183441162	17.1620750427246	17.5647716522217	17.665714263916	17.4116230010986	17.9972629547119	18.0293998718262	14.3349685668945	14.3042392730713	13.6197280883789	1.76743830060025E-14	1.195055	P11387	TOP1	DNA topoisomerase 1	P11387	TOP1_HUMAN
13.875337600708	13.6002597808838	13.0953931808472	14.8984260559082	15.023307800293	14.601655960083	14.5925884246826	14.6445808410645	14.2328071594238	14.9571437835693	14.983229637146	14.5646705627441	14.5097503662109	14.6725721359253	14.2392158508301	14.4692516326904	14.5443429946899	14.1730251312256	13.4454116821289	13.4281167984009	12.8758344650269	2.14752392921182E-13	1.183744	P11388	TOP2A	DNA topoisomerase 2-alpha	P11388	TOP2A_HUMAN
13.0114860534668	13.2587242126465	13.2030162811279	13.2772207260132	13.1632080078125	13.3477840423584	13.2236042022705	13.1388416290283	13.1884756088257	13.3130769729614	13.1239013671875	12.9498386383057	13.0928764343262	13.1776084899902	13.039758682251	13.0381841659546	13.1611995697021	13.1294384002686	14.2614326477051	14.4261875152588	14.3090581893921	1.82548036908129E-10	1.154992	P11498	PC	Pyruvate carboxylase, mitochondrial	P11498	PYC_HUMAN
13.6698532104492	13.5447731018066	13.6739492416382	14.1835699081421	13.9023876190186	14.3031063079834	13.8550148010254	13.7789707183838	14.2386636734009	13.7001209259033	13.5252819061279	13.8082962036133	15.0139980316162	13.8189888000488	14.3849391937256	14.1059417724609	13.9294757843018	14.2228260040283	15.2529544830322	15.200345993042	15.4459457397461	5.31181438786204E-13	1.180107	P11586	MTHFD1	C-1-tetrahydrofolate synthase, cytoplasmic	P11586	C1TC_HUMAN
9.47561931610107	9.23507118225098	8.95906639099121	9.96174144744873	10.8566131591797	10.5233268737793	9.71401214599609	10.3227005004883	9.27918338775635	9.1867151260376	9.81672763824463	10.1780128479004	12.3009147644043	9.87467479705811	8.93241691589355	9.32494449615479	9.71152591705322	9.07995414733887	8.20658874511719	9.48300170898438	9.44280529022217	1.54870041497532E-09	1.143386	P11766	ADH5	Alcohol dehydrogenase class-3	P11766	ADHX_HUMAN
15.7693042755127	15.8323001861572	15.1432695388794	15.6103448867798	15.6083860397339	15.1223201751709	15.551176071167	15.5181350708008	15.1638994216919	15.6031131744385	15.5826034545898	14.9366283416748	16.1048736572266	15.507209777832	14.9901733398438	15.6586360931396	15.5551376342773	15.3333892822266	19.492748260498	19.5715980529785	19.5484619140625	3.741693714832E-14	1.191639	P11940	PABPC1	Polyadenylate-binding protein 1	P11940	PABP1_HUMAN
14.2556800842285	13.7198715209961	13.2785577774048	14.8375291824341	15.0224962234497	14.2716455459595	14.2422733306885	14.570216178894	14.0324068069458	14.3003082275391	14.4670810699463	14.2504205703735	15.8080310821533	14.4256372451782	14.1798553466797	14.3482456207275	14.4032974243164	13.9469165802002	13.0000476837158	13.243724822998	12.1219682693481	3.16077793584898E-13	1.182169	P12004	PCNA	Proliferating cell nuclear antigen	P12004	PCNA_HUMAN
13.7545528411865	14.2994394302368	14.45046043396	13.3386135101318	13.8833141326904	13.8333511352539	13.4149112701416	14.0364189147949	14.3099937438965	13.3962650299072	13.4859066009521	13.768479347229	13.6636838912964	13.716136932373	14.0767593383789	13.7159786224365	13.8323287963867	14.2124710083008	12.6947631835938	12.9269523620605	12.6328372955322	1.08278974252919E-11	1.167874	P12081	HARS1	Histidine--tRNA ligase, cytoplasmic	P12081	HARS1_HUMAN
11.298285484314	10.5965938568115	11.4788017272949	11.2458600997925	10.2409820556641	10.8807888031006	11.0334529876709	10.7466583251953	10.6905374526978	10.5617942810059	10.8737850189209	11.0645418167114	12.7438077926636	10.1514568328857	10.2425651550293	11.3049297332764	11.1532382965088	9.60024642944336	12.5592517852783	12.7908115386963	12.9187364578247	9.36161367041639E-08	1.103863	P12236	SLC25A6	ADP/ATP translocase 3	P12236	ADT3_HUMAN
11.4101781845093	8.94168376922607	10.4926605224609	12.6768827438354	12.0471181869507	12.3159065246582	11.6975040435791	11.7914295196533	11.5184001922607	11.701828956604	11.187686920166	10.5062646865845	14.3717842102051	11.1750793457031	11.0959186553955	11.7964353561401	11.4525089263916	11.2088279724121	12.9000492095947	10.1328935623169	12.5348138809204	7.80839541531923E-12	1.169243	P12268	IMPDH2	Inosine-5'-monophosphate dehydrogenase 2	P12268	IMDH2_HUMAN
12.6156959533691	12.4964141845703	12.8080158233643	12.9559707641602	12.9238834381104	12.9111700057983	12.711220741272	12.7832164764404	12.8341751098633	12.7562227249146	12.6054267883301	12.7884635925293	13.4167375564575	12.6593112945557	12.3702144622803	12.7024383544922	12.8590745925903	12.5621185302734	10.5723762512207	9.25718879699707	9.33859443664551	1.87358059763832E-11	1.165523	P12270	TPR	Nucleoprotein TPR	P12270	TPR_HUMAN
14.1330823898315	14.3227577209473	14.7350826263428	14.6180667877197	13.8605785369873	14.7327041625977	15.1682415008545	14.4402961730957	13.2599954605103	14.0063285827637	14.6437683105469	14.0087490081787	13.7110118865967	14.7043190002441	13.3997592926025	15.2217903137207	14.123384475708	15.4219532012939	15.016881942749	15.1715126037598	15.8012971878052	4.5115203983516E-12	1.171498	P12273	PIP	Prolactin-inducible protein	P12273	PIP_HUMAN
13.4887990951538	11.1809558868408	9.64487457275391	15.1427335739136	15.2806081771851	13.4116649627686	14.1919097900391	14.4533596038818	10.8095378875732	14.1230487823486	11.5515518188477	9.64197731018066	17.5232391357422	11.1756458282471	11.4459857940674	14.4013614654541	14.2694683074951	11.3429870605469	12.4297046661377	12.1440334320068	8.34261226654053	6.61774358949924E-13	1.179173	P12277	CKB	Creatine kinase B-type	P12277	KCRB_HUMAN
14.8593988418579	14.3930053710938	14.070858001709	14.6843042373657	14.9720668792725	14.6804275512695	14.7032337188721	14.6437225341797	14.4500293731689	14.7928371429443	14.3997211456299	14.1822662353516	15.3497362136841	14.674355506897	14.5138969421387	15.1279125213623	14.7068948745728	14.5955257415771	17.7824420928955	17.6152610778809	17.9499320983887	3.49981740641631E-13	1.18176	P12532	CKMT1A	Creatine kinase U-type, mitochondrial	P12532	KCRU_HUMAN
14.1294040679932	13.8473300933838	13.4979648590088	13.7960510253906	13.8148326873779	13.7000370025635	13.643458366394	13.5415687561035	13.4633293151855	13.8107051849365	13.7445831298828	13.4916553497314	13.5803546905518	13.4416446685791	13.2607955932617	13.4870662689209	13.4942302703857	13.0731201171875	15.7725391387939	15.4901943206787	14.7372732162476	4.05885951475151E-11	1.162075	P12694	BCKDHA	2-oxoisovalerate dehydrogenase subunit alpha, mitochondrial	P12694	ODBA_HUMAN
8.83732986450195	9.42982482910156	9.41436195373535	11.3223686218262	10.3866691589355	9.78246879577637	9.24932193756104	9.47103881835938	10.006534576416	9.66879844665527	10.3804130554199	9.05357933044434	12.0543575286865	9.26377868652344	9.00824928283691	10.2837686538696	9.08625221252441	9.21706390380859	8.69721984863281	8.63566112518311	9.98599815368652	1.5882260592297E-08	1.126516	P12955	PEPD	Xaa-Pro dipeptidase	P12955	PEPD_HUMAN
18.4843997955322	18.2569847106934	18.5309028625488	18.8805809020996	18.9147415161133	19.0397243499756	18.6304111480713	18.6560707092285	18.9770355224609	18.7672843933105	18.7846565246582	19.1298522949219	18.6027679443359	18.7006740570068	19.0376625061035	18.6127319335938	18.5455856323242	18.8321418762207	16.7692890167236	16.6796226501465	16.5805816650391	1.28160002927779E-14	1.196938	P12956	XRCC6	X-ray repair cross-complementing protein 6	P12956	XRCC6_HUMAN
18.1802043914795	18.0094776153564	18.2313003540039	18.6352577209473	18.6742057800293	18.7144584655762	18.3624229431152	18.4225311279297	18.6905517578125	18.4759540557861	18.5376377105713	18.8769874572754	18.3118438720703	18.4039344787598	18.7377281188965	18.2572555541992	18.2265205383301	18.5105628967285	16.4811992645264	16.395040512085	16.3958206176758	3.18594185065204E-14	1.192403	P13010	XRCC5	X-ray repair cross-complementing protein 5	P13010	XRCC5_HUMAN
16.2311553955078	16.4549922943115	16.8849411010742	15.5879545211792	16.2852268218994	16.5867233276367	15.8066387176514	16.1600112915039	16.7634716033936	15.7435779571533	16.2519207000732	16.824068069458	15.6278209686279	16.106819152832	16.6200523376465	15.7425518035889	16.3245239257813	16.6375007629395	9.56436729431152	9.59280967712402	9.05517959594727	3.02184229788195E-15	1.20422	P13051	UNG	Uracil-DNA glycosylase	P13051	UNG_HUMAN
13.5157146453857	12.3147754669189	11.9138526916504	14.635311126709	14.7033576965332	13.442066192627	13.4845218658447	14.1416320800781	12.1207065582275	13.844690322876	12.507378578186	10.7915210723877	16.5040855407715	12.3425855636597	12.6024551391602	13.8072118759155	13.8501682281494	12.1988935470581	13.019627571106	13.3287582397461	12.5862846374512	3.64181280338568E-13	1.181594	P13639	EEF2	Elongation factor 2	P13639	EF2_HUMAN
10.8359613418579	8.89993667602539	9.40800094604492	10.3006820678711	10.0665140151978	10.3258857727051	9.87796592712402	9.8039608001709	10.2486991882324	8.98938846588135	9.5483512878418	9.47130584716797	12.0034790039063	9.58956336975098	9.60865592956543	9.63036823272705	10.0406169891357	9.90484428405762	10.214714050293	8.05541133880615	9.20015525817871	1.82909347685119E-11	1.165626	P13667	PDIA4	Protein disulfide-isomerase A4	P13667	PDIA4_HUMAN
13.2128028869629	12.2938785552979	11.6705303192139	12.6046581268311	12.8010873794556	12.2081527709961	12.523247718811	12.7964534759521	11.3406524658203	12.5700454711914	10.6622457504272	9.97903633117676	14.822208404541	11.342264175415	9.8294792175293	13.1060771942139	12.6578807830811	10.2984247207642	10.8622646331787	7.92165660858154	9.0517635345459	5.47005207365873E-12	1.170701	P13693	TPT1	Translationally-controlled tumor protein	P13693	TCTP_HUMAN
11.1676788330078	9.565505027771	10.542423248291	12.7748651504517	12.1710243225098	12.0476398468018	11.7948894500732	12.4185199737549	10.2074298858643	12.8363847732544	13.6538181304932	16.2081165313721	14.9859218597412	9.75067329406738	8.97274875640869	12.0890922546387	11.8007640838623	9.94129371643066	9.14277458190918	9.70840263366699	9.01564121246338	2.31382004610098E-11	1.164597	P13797	PLS3	Plastin-3	P13797	PLST_HUMAN
14.107931137085	13.9090070724487	13.9534530639648	14.4465026855469	13.9619636535645	14.4510974884033	14.2465629577637	13.9145030975342	14.4053230285645	14.290599822998	13.9610815048218	14.3872222900391	13.9762105941772	13.7219390869141	14.1196212768555	14.1215572357178	13.6858940124512	13.9465703964233	12.4579257965088	12.3857669830322	11.9574642181396	1.92847544024703E-12	1.174965	P13995	MTHFD2	Bifunctional methylenetetrahydrofolate dehydrogenase/cyclohydrolase, mitochondrial	P13995	MTDC_HUMAN
16.5153694152832	14.3292407989502	13.5812225341797	17.65673828125	17.7080593109131	16.3049392700195	16.2771339416504	16.7849025726318	14.277416229248	16.2513198852539	15.3647203445435	10.0827236175537	19.0808906555176	14.4557294845581	14.9588012695313	16.4257888793945	16.2784843444824	13.8801364898682	15.2448892593384	15.2167663574219	13.3254814147949	4.69928966403101E-13	1.180587	P14174	MIF	Macrophage migration inhibitory factor	P14174	MIF_HUMAN
9.37255764007568	9.02404022216797	9.45308494567871	11.0960741043091	11.0260343551636	9.3963737487793	10.4953002929688	10.2320737838745	9.41745185852051	8.19045639038086	9.40655994415283	9.11840057373047	12.8692789077759	9.91418075561523	9.93961906433105	9.8532543182373	9.63609504699707	9.42733955383301	9.08308219909668	9.2542552947998	9.16359329223633	1.59845438069529E-09	1.143191	P14314	PRKCSH	Glucosidase 2 subunit beta	P14314	GLU2B_HUMAN
17.6620025634766	17.9585399627686	17.4451560974121	16.1339569091797	16.6703796386719	16.3546581268311	16.7612113952637	17.134313583374	16.8034744262695	16.5569343566895	16.6272354125977	16.1721954345703	16.7897605895996	16.5638542175293	16.3196411132813	16.8061294555664	17.102123260498	16.6418266296387	11.2784996032715	11.8203287124634	12.0976905822754	3.01437964282297E-14	1.192655	P14618	PKM	Pyruvate kinase PKM	P14618	KPYM_HUMAN
13.6614437103271	9.21116256713867	9.0815258026123	13.5985279083252	12.9090003967285	13.9187469482422	14.0898399353027	14.0952758789063	9.46771240234375	12.0316324234009	9.89365577697754	8.70917701721191	16.7523593902588	9.87846565246582	9.10304641723633	13.641185760498	13.3827171325684	9.48479557037354	8.13082027435303	11.710599899292	10.1630535125732	4.20990438167012E-11	1.161902	P14625	HSP90B1	Endoplasmin	P14625	ENPL_HUMAN
14.2519760131836	14.5287322998047	14.1354656219482	14.101541519165	14.4908142089844	13.9278869628906	14.052619934082	14.277982711792	13.9483833312988	14.0758180618286	14.3370895385742	13.9119777679443	13.8794651031494	14.3876113891602	13.6964778900146	13.980565071106	14.3967590332031	13.8897953033447	12.5720863342285	12.6551313400269	11.7996206283569	1.45235888044837E-13	1.185444	P14635	CCNB1	G2/mitotic-specific cyclin-B1	P14635	CCNB1_HUMAN
16.5137481689453	16.5219268798828	15.3313598632813	16.0000877380371	16.2122001647949	15.4338636398315	16.3464508056641	16.2129364013672	15.3043336868286	16.1886253356934	16.1153564453125	15.1703014373779	16.1242980957031	16.2471771240234	15.1600379943848	16.1937065124512	16.126522064209	15.2202892303467	20.6225128173828	20.6192207336426	20.550329208374	5.09505632151258E-14	1.189796	P14678;P63162	SNRPB;SNRPN	Small nuclear ribonucleoprotein-associated proteins B and B';Small nuclear ribonucleoprotein-associated protein N	P14678;P63162	RSMB_HUMAN;RSMN_HUMAN
16.7209949493408	16.5552196502686	16.1239166259766	16.4459800720215	16.6362037658691	16.2136058807373	16.4781856536865	16.4940223693848	16.1977310180664	16.4469528198242	16.6197929382324	16.2626419067383	16.5672569274902	16.6393203735352	16.342472076416	16.5760498046875	16.5434532165527	16.3132610321045	19.3323802947998	19.3707847595215	19.3019123077393	1.90300699799428E-14	1.19476	P14866	HNRNPL	Heterogeneous nuclear ribonucleoprotein L	P14866	HNRPL_HUMAN
11.9432306289673	11.5430469512939	11.2841262817383	12.3471870422363	12.3885059356689	12.0698623657227	11.8754558563232	11.8353576660156	11.7072668075562	12.0591068267822	9.82176971435547	9.01891422271729	13.3045597076416	11.8311882019043	10.4286031723022	12.235125541687	11.6566467285156	11.6945066452026	11.2009992599487	10.1916751861572	9.56277084350586	1.07556851865637E-09	1.145558	P14868	DARS1	Aspartate--tRNA ligase, cytoplasmic	P14868	SYDC_HUMAN
12.6104259490967	12.3446769714355	13.8549957275391	13.2004661560059	12.1797027587891	12.9978656768799	13.1619148254395	13.2497577667236	11.139497756958	14.1065797805786	13.1144790649414	12.9700889587402	12.1858253479004	13.8379583358765	13.6917896270752	12.6604824066162	12.7778806686401	12.581000328064	13.1453647613525	12.9324169158936	14.0243587493896	2.01423450032251E-12	1.174767	P14923	JUP	Junction plakoglobin	P14923	PLAK_HUMAN
10.8489513397217	9.67577743530273	9.73480033874512	10.5846691131592	11.0078010559082	9.85859203338623	10.366584777832	10.3322944641113	9.31442832946777	10.8175067901611	10.0128898620605	9.81122779846191	14.2053356170654	9.78407096862793	9.13579750061035	10.6667919158936	11.0815582275391	10.2055110931396	9.59493064880371	8.73371887207031	9.88989734649658	4.78922395472419E-12	1.171241	P15121	AKR1B1	Aldo-keto reductase family 1 member B1	P15121	ALDR_HUMAN
12.5155963897705	18.2074851989746	18.160327911377	17.8372917175293	18.3821258544922	18.138355255127	17.5713672637939	17.7808876037598	18.0605869293213	17.6537666320801	10.4050731658936	13.72434425354	13.4796600341797	17.7099456787109	9.30497360229492	13.5719203948975	17.7713966369629	17.9778442382813	8.71353816986084	9.76548099517822	9.8498477935791	4.29330597249449E-07	1.088834	P15153;P60763;P63000	RAC2;RAC3;RAC1	Ras-related C3 botulinum toxin substrate 2;Ras-related C3 botulinum toxin substrate 3;Ras-related C3 botulinum toxin substrate 1	P15153;P60763;P63000	RAC2_HUMAN;RAC3_HUMAN;RAC1_HUMAN
14.402774810791	13.9063520431519	13.591477394104	14.4599838256836	14.5404205322266	13.9949989318848	14.3781585693359	14.4262523651123	13.6019773483276	14.4663066864014	14.0528926849365	13.3084106445313	15.5072765350342	14.2673969268799	13.6541557312012	14.6113090515137	14.0080986022949	13.7466192245483	13.725790977478	13.61501121521	12.376407623291	1.73149730337772E-12	1.17542	P15311	EZR	Ezrin	P15311	EZRI_HUMAN
11.4780702590942	10.7586078643799	8.48248958587646	11.6338748931885	12.3439435958862	10.4676036834717	11.5855550765991	12.0601444244385	10.1361494064331	11.5069208145142	8.97671508789063	10.1124420166016	15.4401588439941	9.35531044006348	9.20170116424561	12.031852722168	11.524001121521	9.50403594970703	9.76578617095947	9.39666366577148	9.39087390899658	2.88987153664443E-12	1.173346	P15531	NME1	Nucleoside diphosphate kinase A	P15531	NDKA_HUMAN
13.9820537567139	13.7093544006348	13.6670150756836	14.5523672103882	14.4725503921509	14.567437171936	14.4011878967285	14.1563701629639	14.2613277435303	14.4962825775146	14.2347221374512	14.1557598114014	15.873441696167	14.2628479003906	14.1074638366699	14.4915103912354	14.1189708709717	14.2398500442505	17.8373489379883	18.014102935791	17.5984191894531	1.58849168451655E-13	1.185064	P15880	RPS2	40S ribosomal protein S2	P15880	RS2_HUMAN
14.1353340148926	13.7799367904663	15.022123336792	14.4351787567139	13.74294090271	14.2712430953979	14.3093557357788	14.362998008728	13.0047492980957	15.1180267333984	14.6373043060303	14.1249732971191	13.8910226821899	14.9676761627197	14.7119607925415	13.914719581604	14.2099866867065	14.29967212677	14.4399852752686	14.4585914611816	15.063304901123	4.33347913830869E-14	1.190643	P15924	DSP	Desmoplakin	P15924	DESP_HUMAN
17.873628616333	17.9836120605469	18.1274757385254	17.599235534668	17.8058776855469	17.9021492004395	17.4269847869873	17.6566886901855	18.0527648925781	17.6246528625488	17.7328910827637	18.0800361633301	17.462610244751	17.7838344573975	18.0770416259766	17.5697021484375	17.7284603118896	18.049711227417	12.9202489852905	12.7971000671387	12.4736156463623	1.34911969600661E-14	1.19659	P15927	RPA2	Replication protein A 32 kDa subunit	P15927	RFA2_HUMAN
9.83503150939941	9.79511642456055	9.38375091552734	11.8910541534424	11.75794506073	10.4868106842041	10.7385292053223	11.4941101074219	11.5386714935303	11.5468339920044	9.97803401947021	10.5992050170898	13.3458805084229	9.39562129974365	9.16485691070557	11.0013151168823	10.2463893890381	10.7177066802979	8.11601161956787	8.13618850708008	10.2456798553467	1.4221666229505E-09	1.143911	P16152	CBR1	Carbonyl reductase [NADPH] 1	P16152	CBR1_HUMAN
14.6555786132813	14.6622142791748	14.9320735931396	14.7450761795044	14.7968797683716	15.0113344192505	14.5932064056396	14.7228126525879	15.1769790649414	14.7026033401489	14.8666391372681	15.1273317337036	14.3656139373779	14.7273025512695	15.0589027404785	14.4657020568848	14.5754699707031	14.9778480529785	12.2837944030762	12.2237014770508	11.4771356582642	4.5115203983516E-12	1.171502	P16220	CREB1	Cyclic AMP-responsive element-binding protein 1	P16220	CREB1_HUMAN
9.87154388427734	10.1007823944092	9.86003494262695	9.75945663452148	8.88581371307373	9.85416030883789	9.41429424285889	9.56724834442139	9.69890785217285	8.73285293579102	8.75734329223633	10.0286092758179	10.8465881347656	9.66088962554932	8.97955513000488	10.1484708786011	9.5486536026001	8.88077259063721	13.4418535232544	13.7808961868286	13.5858039855957	2.37277590689163E-08	1.122726	P16383	GCFC2	Intron Large complex component GCFC2	P16383	GCFC2_HUMAN
21.8372001647949	22.173246383667	21.9337043762207	22.6420955657959	22.8832740783691	22.8614883422852	22.0527381896973	22.6341171264648	23.0176010131836	21.8557796478271	22.4018878936768	22.3734340667725	22.088306427002	22.8517074584961	22.8316612243652	21.6895313262939	22.1676063537598	22.3152122497559	16.500114440918	16.7069664001465	16.315258026123	2.44434435731352E-15	1.205158	P16402	H1-3	Histone H1.3	P16402	H13_HUMAN
20.4346961975098	20.7264175415039	20.6443405151367	21.4293823242188	21.8047676086426	21.7268676757813	19.7509059906006	20.0081253051758	19.627498626709	20.629955291748	21.2985572814941	21.6880149841309	19.4226341247559	20.1651763916016	20.2608261108398	20.1929531097412	21.0328025817871	21.2269897460938	15.2112159729004	15.1385307312012	15.2590103149414	1.20509994442468E-14	1.197432	P16403	H1-2	Histone H1.2	P16403	H12_HUMAN
8.82856559753418	9.57328319549561	9.49132061004639	12.756383895874	13.1283884048462	10.1270503997803	8.41055583953857	9.97078514099121	10.0242156982422	9.4554557800293	9.77141952514648	9.22275829315186	14.6046409606934	9.74981307983398	9.71150684356689	11.3162431716919	9.59041881561279	10.2008256912231	8.54852676391602	8.69837856292725	9.56966304779053	2.27816765804816E-12	1.17427	P16949	STMN1	Stathmin	P16949	STMN1_HUMAN
15.7526178359985	15.6742820739746	16.1073341369629	15.2085113525391	15.335807800293	15.6931018829346	15.0646562576294	15.2167272567749	15.9149208068848	15.36155128479	15.46116065979	15.9795322418213	15.3475399017334	15.1167106628418	15.4362125396729	15.4791631698608	15.3430738449097	15.7215824127197	14.9906806945801	14.8884773254395	14.6159057617188	3.13874880350052E-14	1.192476	P16989	YBX3	Y-box-binding protein 3	P16989	YBOX3_HUMAN
16.5776443481445	16.6816959381104	16.2674293518066	16.1691017150879	16.5302066802979	16.1296081542969	15.96116065979	16.1940612792969	16.3178482055664	16.0678539276123	16.5390186309814	16.4308738708496	15.9568138122559	16.4360656738281	16.1279430389404	15.952220916748	16.3633193969727	16.2836570739746	10.4324026107788	10.4564571380615	11.7994155883789	1.23548055787564E-13	1.186098	P17096	HMGA1	High mobility group protein HMG-I/HMG-Y	P17096	HMGA1_HUMAN
12.6857357025146	12.6080760955811	12.7124938964844	13.2493658065796	13.2957935333252	13.0047931671143	13.025520324707	13.0986003875732	12.9957962036133	13.3116455078125	13.275764465332	13.054328918457	12.9431018829346	13.1374130249023	12.769172668457	12.9233026504517	13.0659656524658	12.7617073059082	11.583667755127	11.5602550506592	11.3504886627197	1.13417291954823E-11	1.167667	P17480	UBTF	Nucleolar transcription factor 1	P17480	UBF1_HUMAN
14.2224340438843	13.8072891235352	13.6687755584717	14.3424139022827	13.9780111312866	14.3983783721924	14.4193305969238	14.2308788299561	14.5080442428589	14.0100030899048	14.1125545501709	14.1096363067627	13.6908760070801	14.0589714050293	14.4317436218262	13.9178638458252	14.3031558990479	14.1624984741211	9.05663299560547	8.73967456817627	9.46431064605713	7.12690487205383E-13	1.178905	P17482	HOXB9	Homeobox protein Hox-B9	P17482	HXB9_HUMAN
9.35696601867676	9.15092658996582	10.0636577606201	9.97130584716797	9.81490516662598	8.62059307098389	7.96379375457764	9.51682567596436	10.1147594451904	9.75389671325684	10.8041877746582	10.3233489990234	11.9230518341064	9.79158782958984	9.07148170471191	9.31181526184082	9.29660797119141	9.17474365234375	9.45988941192627	8.8131628036499	8.96315956115723	7.2844874793962E-11	1.159378	P17812	CTPS1	CTP synthase 1	P17812	PYRG1_HUMAN
16.8186874389648	17.0164604187012	16.4484901428223	16.7995452880859	16.7581748962402	16.5552825927734	17.017936706543	17.014518737793	16.6073455810547	16.9025840759277	16.8928737640381	16.4937591552734	17.0978183746338	16.9712181091309	16.4926013946533	16.8797473907471	17.0170249938965	16.5608329772949	19.7396659851074	19.7532005310059	19.5988426208496	4.38210226272111E-14	1.190514	P17844	DDX5	Probable ATP-dependent RNA helicase DDX5	P17844	DDX5_HUMAN
13.076150894165	12.5511798858643	11.6770401000977	13.5210857391357	13.1392526626587	12.6094493865967	13.0996503829956	13.1895141601563	11.9015293121338	13.2202091217041	12.1480121612549	11.4135971069336	15.214319229126	12.2317562103271	12.0812797546387	13.3802318572998	12.9250822067261	12.1198987960815	15.4517230987549	15.1411027908325	14.9878902435303	3.56868116840829E-12	1.172459	P17987	TCP1	T-complex protein 1 subunit alpha	P17987	TCPA_HUMAN
14.2163581848145	13.8460092544556	14.3260822296143	13.2330255508423	13.1738109588623	13.8461742401123	13.4807233810425	13.3435287475586	14.1064357757568	13.5621757507324	13.2240753173828	13.9650802612305	13.4906673431396	12.8414945602417	13.5626811981201	13.6941862106323	13.2290172576904	13.9671897888184	8.94035530090332	7.95845651626587	9.08688545227051	7.19373651369917E-12	1.169591	P18074	ERCC2	General transcription and DNA repair factor IIH helicase subunit XPD	P18074	ERCC2_HUMAN
14.7604131698608	14.2675151824951	13.7586326599121	15.2440795898438	14.8985652923584	14.5802135467529	15.1040096282959	14.9008474349976	14.5461521148682	15.136833190918	14.8537425994873	14.3659191131592	15.8308162689209	15.0152759552002	14.6437110900879	15.0608367919922	14.4856262207031	14.1024866104126	16.2122097015381	16.4356651306152	16.0301818847656	9.02809296203902E-14	1.187431	P18077	RPL35A	60S ribosomal protein L35a	P18077	RL35A_HUMAN
15.772045135498	15.2100515365601	14.8098592758179	16.2096710205078	15.9223251342773	15.5598678588867	16.0583896636963	15.789457321167	15.535228729248	16.0756492614746	15.7089672088623	15.4055080413818	16.6407814025879	15.8548774719238	15.5641651153564	16.1945629119873	15.7131481170654	15.3113422393799	17.1913681030273	17.2407970428467	16.796443939209	9.03528928820734E-15	1.19919	P18124	RPL7	60S ribosomal protein L7	P18124	RL7_HUMAN
15.5903854370117	15.8340167999268	14.6470813751221	14.9372615814209	15.3116092681885	14.3887004852295	15.3701658248901	15.5272903442383	14.3879241943359	15.2295093536377	15.4653186798096	14.4761161804199	15.0795087814331	15.4660053253174	14.4209623336792	15.2695322036743	15.5706644058228	14.6349411010742	18.2007350921631	18.4675045013428	18.3810653686523	1.84086808602662E-13	1.184421	P18583	SON	Protein SON	P18583	SON_HUMAN
14.4932155609131	13.9993133544922	13.7762794494629	14.9584369659424	14.731559753418	14.4002695083618	14.8146677017212	14.4388408660889	14.2096099853516	14.7110147476196	14.3451557159424	14.0569171905518	15.5620403289795	14.480655670166	14.0249900817871	14.9174728393555	14.3029193878174	13.8201637268066	16.1248035430908	16.2045402526855	15.6554927825928	1.42297185915865E-12	1.176195	P18621	RPL17	60S ribosomal protein L17	P18621	RL17_HUMAN
14.4498386383057	14.7035617828369	14.9571828842163	16.0796318054199	16.0245399475098	15.2251882553101	14.6552333831787	15.3929080963135	15.2020931243896	15.5047760009766	14.0764331817627	15.4877948760986	17.1332778930664	15.1213550567627	14.1514720916748	15.0777931213379	14.8107948303223	15.1434993743896	10.4867191314697	13.7245693206787	10.4187831878662	4.15274648619873E-15	1.202854	P18669	PGAM1	Phosphoglycerate mutase 1	P18669	PGAM1_HUMAN
20.7814750671387	20.9837265014648	20.9638996124268	20.3930397033691	21.0413761138916	20.8934173583984	20.2376594543457	20.7496032714844	21.035680770874	20.2827835083008	20.838809967041	20.9709568023682	20.2521934509277	20.9858627319336	21.1813774108887	20.4707946777344	20.8352890014648	21.0550727844238	16.3180847167969	16.2470359802246	16.3109550476074	1.22372442312198E-14	1.197235	P18754	RCC1	Regulator of chromosome condensation	P18754	RCC1_HUMAN
16.7595024108887	16.8772850036621	16.9987564086914	16.500732421875	16.6132278442383	16.6865482330322	16.6432209014893	16.6380844116211	16.8987274169922	16.59010887146	16.766845703125	16.9013938903809	16.468433380127	16.6769924163818	16.8233413696289	16.5432357788086	16.829776763916	16.7786560058594	12.2720813751221	11.9578561782837	11.9808216094971	2.63328256349843E-14	1.193334	P18887	XRCC1	DNA repair protein XRCC1	P18887	XRCC1_HUMAN
21.7648983001709	21.3940048217773	21.6489181518555	21.9795951843262	21.8229179382324	21.9102191925049	21.8183517456055	21.5501098632813	21.9819717407227	21.7507438659668	21.7327499389648	22.0026321411133	21.8235740661621	21.7656002044678	22.0684223175049	21.885232925415	21.549015045166	21.8794746398926	18.0021648406982	17.7457656860352	17.5695629119873	2.44434435731352E-15	1.205158	P19338	NCL	Nucleolin	P19338	NUCL_HUMAN
13.3293714523315	13.3613023757935	13.1583309173584	13.1150913238525	13.1624755859375	12.8151798248291	13.2883567810059	13.1678667068481	13.0694007873535	13.3299703598022	13.363561630249	13.0241250991821	13.2729587554932	13.1606960296631	12.4687767028809	13.1451215744019	13.2073554992676	12.8889350891113	13.522647857666	13.2525444030762	13.2154684066772	7.73685831495745E-14	1.188063	P19387	POLR2C	DNA-directed RNA polymerase II subunit RPB3	P19387	RPB3_HUMAN
16.6287498474121	16.5611152648926	16.8297958374023	15.8077793121338	15.7771091461182	16.0715866088867	16.01438331604	15.9177217483521	16.4891166687012	16.0062580108643	15.9422492980957	16.3313884735107	15.7462177276611	15.8364458084106	16.139217376709	16.0834007263184	15.9870948791504	16.3895835876465	14.3343296051025	14.099063873291	14.2504711151123	8.94744888290697E-14	1.187475	P19388	POLR2E	DNA-directed RNA polymerases I, II, and III subunit RPABC1	P19388	RPAB1_HUMAN
12.4431257247925	12.3987102508545	12.9121150970459	11.6717376708984	11.6550598144531	11.8356027603149	11.368371963501	11.9047107696533	12.2798957824707	11.9084491729736	12.2226181030273	11.9838409423828	12.6833877563477	11.8677072525024	10.9967155456543	12.0895223617554	11.7122497558594	12.3334407806396	10.3320121765137	10.2740383148193	9.22350597381592	9.2625603318726E-08	1.104093	P19447	ERCC3	General transcription and DNA repair factor IIH helicase subunit XPB	P19447	ERCC3_HUMAN
11.0374202728271	11.0243701934814	10.5690441131592	11.7682189941406	11.4189453125	11.0823650360107	11.7034168243408	11.2304430007935	11.2404003143311	11.6493377685547	11.371509552002	10.3360347747803	12.0367736816406	11.0391597747803	9.94587326049805	11.6693086624146	10.9113426208496	9.90062713623047	12.8655061721802	12.5700807571411	12.4557571411133	6.03686308806395E-12	1.170318	P19525	EIF2AK2	Interferon-induced, double-stranded RNA-activated protein kinase	P19525	E2AK2_HUMAN
13.6833038330078	14.6079578399658	14.0381298065186	13.6828346252441	13.7441835403442	13.6306190490723	13.8206596374512	13.8841314315796	13.7087450027466	13.579174041748	14.1574230194092	13.878231048584	14.153247833252	13.8886594772339	12.8670139312744	13.4936304092407	13.8474197387695	13.3242435455322	13.8333749771118	13.9473180770874	13.4118061065674	2.96314702857724E-13	1.182439	P20042	EIF2S2	Eukaryotic translation initiation factor 2 subunit 2	P20042	IF2B_HUMAN
11.5195007324219	12.3633155822754	8.36909008026123	12.3906002044678	12.0168323516846	11.0760650634766	11.7084608078003	12.108097076416	10.0944213867188	10.6912803649902	10.5393657684326	9.71184730529785	12.9221324920654	12.2603912353516	10.2482261657715	12.0069065093994	11.7305335998535	9.89747714996338	13.985107421875	14.0393953323364	13.9376468658447	1.34226020480799E-05	1.054667	P20073	ANXA7	Annexin A7	P20073	ANXA7_HUMAN
14.4424924850464	14.7072715759277	15.1703929901123	13.9423542022705	13.9704341888428	14.3389358520508	13.8668804168701	13.9035129547119	14.4917163848877	13.9181718826294	13.9874935150146	14.69580078125	13.7866468429565	13.7120456695557	14.4566631317139	13.8731641769409	13.8719825744629	14.4641599655151	7.92948579788208	8.71081256866455	9.54378795623779	1.97048377395003E-12	1.174856	P20226	TBP	TATA-box-binding protein	P20226	TBP_HUMAN
11.9916896820068	12.8018894195557	12.8077726364136	12.1236009597778	12.6380214691162	12.4311971664429	12.3741283416748	12.8199319839478	12.5453319549561	11.7039461135864	12.7682733535767	11.9846487045288	12.3255195617676	12.8007164001465	11.3088369369507	12.3253936767578	12.4422798156738	12.1681346893311	9.58743000030518	10.3829231262207	9.56224155426025	8.23114874841912E-09	1.131992	P20248	CCNA2	Cyclin-A2	P20248	CCNA2_HUMAN
12.8539028167725	13.154598236084	13.2045078277588	12.7864990234375	13.1332473754883	10.8685760498047	12.8453369140625	13.1180286407471	13.5966663360596	12.8781461715698	13.2598934173584	13.2828741073608	12.4729614257813	13.1412897109985	13.7179040908813	12.8700218200684	13.0971946716309	13.4297618865967	9.27018451690674	8.55928802490234	9.23867893218994	5.34035650710924E-13	1.180079	P20264;P20265;Q01860;Q03052;Q06416	POU3F3;POU3F2;POU5F1;POU3F1;POU5F1B	POU domain, class 3, transcription factor 3;POU domain, class 3, transcription factor 2;POU domain, class 5, transcription factor 1;POU domain, class 3, transcription factor 1;Putative POU domain, class 5, transcription factor 1B	P20264;P20265;Q01860;Q03052;Q06416	PO3F3_HUMAN;PO3F2_HUMAN;PO5F1_HUMAN;PO3F1_HUMAN;P5F1B_HUMAN
15.8145160675049	15.8530158996582	16.1173667907715	15.1703262329102	15.6468715667725	15.7318696975708	15.3125476837158	15.4922685623169	15.9528045654297	15.2711143493652	15.5314521789551	15.9758262634277	15.1567344665527	15.4254512786865	15.9265441894531	15.4379606246948	15.6230354309082	15.9154644012451	15.1935253143311	11.5003261566162	12.5378999710083	1.06118666586289E-14	1.198393	P20585	MSH3	DNA mismatch repair protein Msh3	P20585	MSH3_HUMAN
11.6763877868652	9.78640365600586	10.5079212188721	11.626070022583	12.3324928283691	11.3181800842285	11.3641624450684	11.8778800964355	10.1886358261108	11.7482604980469	11.0916500091553	8.55572319030762	14.0709171295166	10.1903324127197	9.9162769317627	11.5618095397949	11.7122640609741	10.4348735809326	11.173529624939	11.251184463501	10.6315231323242	1.42516719761858E-10	1.156186	P20618	PSMB1	Proteasome subunit beta type-1	P20618	PSB1_HUMAN
17.9601879119873	17.8145065307617	17.9349212646484	17.7473030090332	17.7667427062988	17.8827133178711	17.8767280578613	17.6950035095215	18.1232070922852	17.557243347168	17.5991134643555	17.8326072692871	17.5920257568359	17.7101898193359	18.0618057250977	17.7867889404297	17.7649993896484	18.0678100585938	15.1945991516113	15.1011600494385	14.9577140808105	2.44434435731352E-15	1.205158	P20700	LMNB1	Lamin-B1	P20700	LMNB1_HUMAN
16.5451946258545	17.0098819732666	16.9984588623047	16.3707275390625	16.6744995117188	16.6574020385742	16.6679172515869	16.8113327026367	17.033763885498	16.468376159668	16.779712677002	16.7845802307129	16.241870880127	16.7299480438232	16.9353523254395	16.3533172607422	16.9048919677734	16.7501754760742	13.9142646789551	13.3227338790894	11.1012945175171	1.08785483342437E-13	1.186652	P20719	HOXA5	Homeobox protein Hox-A5	P20719	HXA5_HUMAN
15.4759225845337	15.2552051544189	15.7789897918701	14.5817422866821	15.1747341156006	15.8317165374756	14.6374435424805	14.7576208114624	15.8822937011719	14.3938007354736	14.9887294769287	16.0085468292236	14.8100385665894	15.0346765518188	15.5818843841553	14.3637351989746	15.2725582122803	15.8984050750732	14.475212097168	14.7295017242432	14.1070899963379	2.34240025561209E-10	1.153762	P21127	CDK11B	Cyclin-dependent kinase 11B	P21127	CD11B_HUMAN
11.4509391784668	11.274600982666	10.0813846588135	11.4227809906006	10.2869491577148	12.7073154449463	10.2840785980225	9.0955696105957	11.1544342041016	12.0294933319092	8.51074886322021	9.81200504302979	13.3611621856689	12.6485805511475	9.01909637451172	12.3789005279541	11.9279537200928	10.2025365829468	8.88445854187012	10.1664543151855	8.87402629852295	2.93145463245454E-09	1.139357	P21333	FLNA	Filamin-A	P21333	FLNA_HUMAN
12.8451137542725	12.9027080535889	12.4994297027588	12.8207569122314	12.8294448852539	12.7916707992554	12.6365699768066	12.3960933685303	12.1408195495605	12.8064517974854	12.5519733428955	12.2521848678589	12.4615964889526	12.6217775344849	10.8618068695068	12.4845600128174	12.5975360870361	12.1057052612305	13.8845777511597	13.8239793777466	12.4789085388184	4.80751037507081E-09	1.135986	P21953	BCKDHB	2-oxoisovalerate dehydrogenase subunit beta, mitochondrial	P21953	ODBB_HUMAN
13.7414236068726	13.8981800079346	13.6916275024414	13.6338939666748	14.007061958313	13.6525859832764	13.6509199142456	13.6561450958252	13.5746946334839	13.8418836593628	13.6176147460938	13.5465488433838	13.9714946746826	13.6758403778076	13.875602722168	13.5865936279297	13.5170574188232	13.6573657989502	14.6930370330811	14.6216020584106	14.4834184646606	4.22772148962522E-11	1.161881	P22061	PCMT1	Protein-L-isoaspartate(D-aspartate) O-methyltransferase	P22061	PIMT_HUMAN
15.3984708786011	14.7225246429443	14.0339250564575	15.3622798919678	15.1097526550293	14.7140331268311	15.4848136901855	15.0093784332275	14.6490516662598	15.5249118804932	15.0321216583252	14.7273654937744	15.6645927429199	15.1206283569336	14.3742218017578	15.5027809143066	14.8226022720337	14.4656944274902	16.3085517883301	15.9234113693237	16.0305461883545	1.13991057718125E-14	1.197849	P22087	FBL	rRNA 2'-O-methyltransferase fibrillarin	P22087	FBRL_HUMAN
10.2902355194092	8.80148601531982	9.62491893768311	8.83065414428711	9.34029865264893	11.0303630828857	11.9531745910645	11.9631385803223	10.0393810272217	12.2697906494141	10.5869474411011	9.18048667907715	13.8651313781738	9.70434284210205	9.21087837219238	11.4241828918457	11.5224723815918	9.45999717712402	8.6342306137085	9.31762886047363	10.8908214569092	8.57994560411557E-09	1.131647	P22102	GART	Trifunctional purine biosynthetic protein adenosine-3	P22102	PUR2_HUMAN
10.9785060882568	8.70481300354004	10.2720003128052	12.4672031402588	11.8095245361328	11.2962436676025	10.8059167861938	10.5980701446533	9.53144454956055	11.5181007385254	9.44460773468018	11.5166063308716	15.2323932647705	10.4165439605713	9.05926609039307	12.3351955413818	10.2923946380615	8.77341842651367	9.27302742004395	9.48085021972656	8.87911605834961	5.51023937689536E-11	1.160667	P22234	PAICS	Multifunctional protein ADE2	P22234	PUR6_HUMAN
12.7094631195068	9.21677017211914	11.4724864959717	12.717246055603	12.0898418426514	12.2800579071045	12.3175525665283	12.8008594512939	9.27115631103516	12.9501438140869	8.74649143218994	8.99893188476563	15.7341537475586	9.92737007141113	9.15051364898682	13.0844650268555	12.8392496109009	10.4145431518555	11.1564064025879	10.98424243927	10.6009817123413	3.56868116840829E-12	1.172459	P22314	UBA1	Ubiquitin-like modifier-activating enzyme 1	P22314	UBA1_HUMAN
14.5329990386963	12.9312009811401	12.2914752960205	16.2372932434082	16.3429718017578	14.9187202453613	14.7847843170166	15.7017374038696	13.4311790466309	14.8728446960449	14.0105495452881	10.4148540496826	18.0239887237549	13.2680435180664	14.0196666717529	15.2243375778198	15.258279800415	12.8953342437744	13.6693515777588	13.9126176834106	12.1801958084106	5.48871424558286E-14	1.189468	P22392	NME2	Nucleoside diphosphate kinase B	P22392	NDKB_HUMAN
13.8840713500977	14.5863456726074	11.5272045135498	13.2134170532227	13.3091468811035	13.2194023132324	12.4219741821289	12.8769607543945	13.1833038330078	12.8947505950928	13.0580205917358	13.2786560058594	12.9801445007324	13.1188907623291	12.0386629104614	12.4410018920898	13.1374111175537	13.4271430969238	9.64316368103027	9.81874847412109	10.5448312759399	1.84396814734337E-08	1.125152	P22415	USF1	Upstream stimulatory factor 1	P22415	USF1_HUMAN
9.73391246795654	9.56315422058105	9.68846130371094	13.1675643920898	8.83048915863037	10.0161247253418	9.0181360244751	11.1377201080322	9.67642498016357	13.756254196167	13.8427667617798	9.149582862854	9.46338653564453	8.73205661773682	9.24297714233398	9.13861465454102	9.99687004089355	8.90586757659912	9.30788421630859	10.3241634368896	9.46336841583252	3.13641602485309E-10	1.152266	P22531;P22532;P35325;P35326;Q96RM1;Q9BYE4	SPRR2E;SPRR2D;SPRR2B;SPRR2A;SPRR2F;SPRR2G	Small proline-rich protein 2E;Small proline-rich protein 2D;Small proline-rich protein 2B;Small proline-rich protein 2A;Small proline-rich protein 2F;Small proline-rich protein 2G	P22531;P22532;P35325;P35326;Q96RM1;Q9BYE4	SPR2E_HUMAN;SPR2D_HUMAN;SPR2B_HUMAN;SPR2A_HUMAN;SPR2F_HUMAN;SPR2G_HUMAN
18.8941020965576	19.0066719055176	19.0720539093018	18.5785140991211	18.887035369873	18.8700752258301	18.6213111877441	18.7526111602783	19.0216903686523	18.6056461334229	18.9822616577148	19.1137256622314	18.6410140991211	18.9487838745117	19.1198501586914	18.8293495178223	18.9466571807861	19.20139503479	21.1308441162109	21.083122253418	21.1033554077148	2.08992681875158E-14	1.194423	P22626	HNRNPA2B1	Heterogeneous nuclear ribonucleoproteins A2/B1	P22626	ROA2_HUMAN
12.3356170654297	11.6421127319336	12.2701892852783	12.8900966644287	12.669958114624	12.7762069702148	12.2710876464844	12.1846761703491	12.561164855957	12.5284423828125	12.3473892211914	12.6714735031128	12.3273029327393	11.976056098938	12.4717864990234	12.1098346710205	11.3398208618164	11.9851093292236	13.4624977111816	13.4462089538574	13.4328956604004	4.7981835011358E-10	1.150022	P22670	RFX1	MHC class II regulatory factor RFX1	P22670	RFX1_HUMAN
15.1433353424072	15.3628253936768	16.1380405426025	14.7824382781982	15.2217597961426	15.6444339752197	15.2602729797363	15.3446054458618	15.9164085388184	15.2524852752686	15.3366451263428	15.7861804962158	15.0799255371094	15.4960021972656	15.6746997833252	15.1647872924805	15.5085964202881	15.6914291381836	8.43068313598633	9.47986602783203	7.83753967285156	2.49326207992016E-13	1.183149	P23025	XPA	DNA repair protein complementing XP-A cells	P23025	XPA_HUMAN
12.7704372406006	12.7995567321777	12.4232196807861	12.3783302307129	12.5605087280273	12.3756828308105	12.5420532226563	12.5714893341064	12.5700054168701	12.4283676147461	12.4256267547607	12.4427871704102	12.7097883224487	12.4573554992676	12.6682205200195	12.6886415481567	12.8328304290771	12.9667739868164	13.2857065200806	13.2864418029785	13.3760757446289	3.36103909149414E-10	1.15192	P23193	TCEA1	Transcription elongation factor A protein 1	P23193	TCEA1_HUMAN
18.4290351867676	18.3694114685059	18.872371673584	17.444450378418	17.2934608459473	18.1396980285645	17.5646514892578	17.272310256958	18.4479923248291	17.6077194213867	17.578052520752	18.4000549316406	17.5644779205322	17.5821723937988	18.4990043640137	18.0454902648926	17.8629093170166	18.7467975616455	18.659740447998	18.4152660369873	18.3816719055176	1.67668597254244E-14	1.195342	P23246	SFPQ	Splicing factor, proline- and glutamine-rich	P23246	SFPQ_HUMAN
13.8538513183594	14.3826637268066	14.2625541687012	13.3909568786621	13.6367301940918	13.5211219787598	13.6211452484131	13.9084625244141	13.828426361084	13.427059173584	13.7887649536133	13.5457172393799	13.5112609863281	13.6541900634766	13.2910327911377	13.4014987945557	13.9037113189697	13.7545738220215	11.2740411758423	11.0166988372803	11.6578178405762	1.24403569584591E-13	1.186069	P23258	TUBG1	Tubulin gamma-1 chain	P23258	TBG1_HUMAN
17.9606666564941	18.0989303588867	18.2766914367676	17.7546691894531	18.1036491394043	18.1527938842773	17.9050407409668	17.9786643981934	18.2318725585938	17.8093185424805	18.2383213043213	18.5443534851074	17.7028942108154	17.9964752197266	18.1417789459229	17.711051940918	18.0396270751953	18.1343269348145	17.6660003662109	17.5565605163574	17.3399887084961	3.13874880350052E-14	1.192477	P23284	PPIB	Peptidyl-prolyl cis-trans isomerase B	P23284	PPIB_HUMAN
13.9262065887451	13.6195430755615	13.8858070373535	14.4122819900513	14.2213735580444	14.4118041992188	14.115873336792	14.1102542877197	14.2062292098999	14.4040145874023	14.0407848358154	14.1638851165771	15.5730075836182	13.9837064743042	14.0472259521484	14.3356294631958	14.1752777099609	14.0188236236572	18.2901916503906	18.4767551422119	17.8869380950928	2.06101335398378E-13	1.18391	P23396	RPS3	40S ribosomal protein S3	P23396	RS3_HUMAN
14.2941770553589	14.4268360137939	14.5315437316895	13.3119716644287	13.55601978302	13.7910556793213	13.3722381591797	13.2296352386475	13.9192609786987	13.0406894683838	12.962553024292	13.5237245559692	12.976001739502	12.8432378768921	13.0437889099121	13.349401473999	13.0723438262939	13.7257461547852	8.43391990661621	10.2848014831543	9.91778659820557	1.10453592526847E-11	1.167787	P23511	NFYA	Nuclear transcription factor Y subunit alpha	P23511	NFYA_HUMAN
11.1348609924316	9.0594367980957	9.52355194091797	12.4849185943604	12.8302326202393	10.9366321563721	10.9670295715332	11.7596187591553	9.88782501220703	11.5061454772949	9.96259117126465	9.86419677734375	14.8855953216553	9.44614219665527	9.57977294921875	12.114109992981	11.9207773208618	9.91963386535645	11.1845188140869	9.5965518951416	8.49208736419678	1.92880748303622E-11	1.165387	P23526	AHCY	Adenosylhomocysteinase	P23526	SAHH_HUMAN
13.288743019104	11.8325500488281	10.6656856536865	15.2910642623901	15.6926908493042	13.6729183197021	13.3926963806152	14.539571762085	12.029013633728	14.0739917755127	12.8082847595215	7.88212299346924	16.9776802062988	11.501371383667	12.3846111297607	14.2832317352295	13.8671970367432	11.8444709777832	12.5499868392944	12.6632785797119	9.60591220855713	1.53995519377131E-13	1.185215	P23528	CFL1	Cofilin-1	P23528	COF1_HUMAN
9.10263824462891	9.23780250549316	11.2856960296631	11.456859588623	11.2298946380615	11.2620716094971	10.9584970474243	11.2207889556885	11.8272199630737	10.9345932006836	9.88529777526855	9.79389762878418	13.1582880020142	9.7531909942627	10.2311639785767	12.1417942047119	11.2765645980835	10.3799686431885	14.9026441574097	14.7692203521729	14.4416599273682	1.16464676296017E-09	1.145097	P23588	EIF4B	Eukaryotic translation initiation factor 4B	P23588	IF4B_HUMAN
17.6836776733398	17.4877815246582	17.5716724395752	17.0297546386719	17.2328834533691	17.1289672851563	16.9209251403809	17.2737236022949	17.5317878723145	16.9565277099609	16.8533420562744	17.1038837432861	17.1359062194824	16.9246482849121	17.3674621582031	17.3702259063721	17.0433025360107	17.3674583435059	16.7328491210938	16.388427734375	16.6869239807129	4.03193236818025E-14	1.191117	P24534	EEF1B2	Elongation factor 1-beta	P24534	EF1B_HUMAN
10.9097805023193	10.6237573623657	10.0183506011963	10.0381469726563	11.2111206054688	10.7723045349121	11.1271381378174	10.7548961639404	10.3121089935303	11.3980312347412	10.2045993804932	9.94382667541504	12.5881862640381	9.42309665679932	9.20101928710938	11.4571418762207	9.72719097137451	10.0386743545532	13.712926864624	13.3215103149414	13.1347389221191	4.45004065747784E-09	1.136528	P24752	ACAT1	Acetyl-CoA acetyltransferase, mitochondrial	P24752	THIL_HUMAN
15.0075826644897	15.0999145507813	14.792552947998	14.7983322143555	14.8529348373413	14.5093288421631	14.9722423553467	14.8689365386963	14.6940574645996	14.9142322540283	14.9070663452148	14.5651588439941	14.7722263336182	14.8202476501465	14.2366905212402	14.8270015716553	14.8912048339844	14.5957908630371	15.1290168762207	15.0588836669922	15.0728511810303	1.65948107128891E-14	1.195523	P24928	POLR2A	DNA-directed RNA polymerase II subunit RPB1	P24928	RPB1_HUMAN
14.6314754486084	14.8528499603271	14.7089672088623	14.3730058670044	14.8143405914307	14.7677345275879	14.6181545257568	14.8690986633301	14.7647857666016	14.6262702941895	14.9609985351563	14.8135805130005	14.5060195922852	15.0813655853271	14.5301027297974	14.4300327301025	14.8995475769043	14.6918201446533	12.7648506164551	13.1722049713135	10.8048038482666	1.11857596875507E-11	1.167727	P24941	CDK2	Cyclin-dependent kinase 2	P24941	CDK2_HUMAN
12.1072826385498	11.6326036453247	11.8835105895996	12.8319816589355	12.84117603302	12.6006984710693	12.5214700698853	12.6393804550171	12.2057065963745	12.6165809631348	12.5734786987305	12.5623893737793	13.3783855438232	12.1973094940186	11.4682521820068	12.1340713500977	11.8040227890015	11.8096675872803	10.4838600158691	10.4762468338013	9.11684322357178	8.52012072455488E-12	1.168895	P25205	MCM3	DNA replication licensing factor MCM3	P25205	MCM3_HUMAN
14.2409801483154	14.249626159668	14.461971282959	13.7485332489014	13.5238857269287	14.2008466720581	13.5838289260864	13.6772661209106	14.1945457458496	13.6722259521484	13.605899810791	14.117919921875	13.4917736053467	13.4444885253906	13.827262878418	13.7531852722168	13.6938934326172	14.2267475128174	8.65983772277832	8.81512832641602	9.23691558837891	2.83125488099162E-10	1.152795	P25208	NFYB	Nuclear transcription factor Y subunit beta	P25208	NFYB_HUMAN
10.8897666931152	11.6244802474976	12.356972694397	12.1646642684937	10.7618761062622	11.7714805603027	12.525260925293	11.5933218002319	9.9331226348877	12.2576370239258	12.4014625549316	10.013861656189	10.7810764312744	12.3638248443604	10.7023506164551	11.51149559021	10.0994424819946	12.1215705871582	12.2564353942871	11.6145267486572	13.1156873703003	4.15821108772148E-09	1.137006	P25311	AZGP1	Zinc-alpha-2-glycoprotein	P25311	ZA2G_HUMAN
13.1950550079346	13.105152130127	13.1990184783936	13.7878580093384	13.7735929489136	14.0056781768799	13.7171411514282	13.4200220108032	13.7387561798096	13.6886959075928	13.3921203613281	13.4688491821289	14.6070785522461	13.5284271240234	13.715160369873	13.6790943145752	13.5542163848877	13.4725399017334	17.0783309936523	17.413761138916	17.1118850708008	5.90161330643641E-13	1.179633	P25398	RPS12	40S ribosomal protein S12	P25398	RS12_HUMAN
12.4885339736938	12.4139671325684	11.9801597595215	12.9072933197021	13.1352796554565	12.9102077484131	13.0170021057129	13.0716876983643	12.5333223342896	12.8321142196655	12.9699373245239	12.6444339752197	12.8430957794189	12.9525375366211	12.0515480041504	12.7604293823242	12.6331987380981	12.1082057952881	10.5906591415405	10.4570121765137	9.58797645568848	1.0509903172878E-12	1.177417	P25440	BRD2	Bromodomain-containing protein 2	P25440	BRD2_HUMAN
14.7714824676514	14.4767436981201	14.7014083862305	14.7826585769653	14.9590377807617	15.0223636627197	14.7203330993652	14.9452228546143	15.0359630584717	14.7442588806152	14.9967908859253	15.2116813659668	14.4869155883789	14.6533756256104	15.0833187103271	14.4937286376953	14.4852857589722	14.8929653167725	12.6867380142212	12.7823028564453	12.0998229980469	2.07994475316939E-12	1.17463	P25490	YY1	Transcriptional repressor protein YY1	P25490	TYY1_HUMAN
10.9223489761353	10.903284072876	10.4945125579834	11.593376159668	10.7582502365112	11.5916519165039	11.6857318878174	10.6227703094482	10.2699642181396	12.1390266418457	10.4193553924561	11.6098070144653	13.694465637207	10.6619243621826	10.2714185714722	11.5141191482544	11.096887588501	9.76970481872559	11.4899024963379	12.2180862426758	11.9302310943604	3.387300382708E-10	1.151874	P25705	ATP5F1A	ATP synthase subunit alpha, mitochondrial	P25705	ATPA_HUMAN
11.8736724853516	9.15427207946777	9.55551815032959	11.9933910369873	11.6710968017578	11.8485984802246	10.4708118438721	12.1356067657471	9.47866630554199	11.8098316192627	9.21599960327148	9.64714336395264	14.7871866226196	10.0143013000488	9.61287117004395	11.6303939819336	11.8590106964111	9.34140586853027	8.68155193328857	10.6653480529785	10.5397367477417	4.56321360887352E-10	1.150302	P25786	PSMA1	Proteasome subunit alpha type-1	P25786	PSA1_HUMAN
10.8664855957031	9.90076637268066	9.38179779052734	10.9905481338501	11.1053800582886	10.2605209350586	10.2838525772095	10.1324462890625	9.01559162139893	9.92089366912842	9.5627965927124	9.54610061645508	13.6466503143311	9.30372142791748	8.69796752929688	11.0047130584717	10.4056997299194	9.51162052154541	8.56291198730469	9.05133152008057	10.2556114196777	1.23800500366414E-08	1.128717	P25787	PSMA2	Proteasome subunit alpha type-2	P25787	PSA2_HUMAN
10.285587310791	8.31396675109863	9.72031116485596	12.9152030944824	12.271728515625	12.5823211669922	10.7645111083984	11.4544801712036	11.0917835235596	11.3905992507935	10.5279006958008	9.30993270874023	13.3504524230957	10.5145387649536	10.2229900360107	11.7314348220825	11.8399219512939	8.7039966583252	9.57098579406738	9.70036315917969	9.54078960418701	1.93423415755809E-10	1.154704	P25788	PSMA3	Proteasome subunit alpha type-3	P25788	PSA3_HUMAN
12.1878242492676	10.9680633544922	11.8820161819458	13.023983001709	12.960597038269	12.347188949585	12.0627269744873	12.6595573425293	11.1912031173706	12.4792995452881	11.6952486038208	10.2550640106201	14.4154815673828	11.3516044616699	11.8992443084717	12.117525100708	11.994083404541	11.1708059310913	11.8068008422852	10.4595775604248	9.29891681671143	3.51912640386317E-12	1.172525	P25789	PSMA4	Proteasome subunit alpha type-4	P25789	PSA4_HUMAN
11.6982746124268	10.5582609176636	9.46756362915039	12.1593208312988	11.9432277679443	11.0524139404297	11.1560840606689	11.3967609405518	9.58368873596191	11.1826229095459	10.826452255249	9.49990749359131	13.4520139694214	11.113712310791	8.91656970977783	11.7776565551758	10.4731750488281	9.73506546020508	10.6342468261719	11.3106288909912	11.1333503723145	5.30411854047768E-11	1.160853	P26038	MSN	Moesin	P26038	MOES_HUMAN
13.568431854248	14.1808071136475	14.5937967300415	13.2936000823975	13.3275756835938	13.9752426147461	13.1109294891357	13.5096101760864	14.0332431793213	13.07435131073	13.4901599884033	13.8983402252197	13.545919418335	13.503643989563	13.929759979248	13.2167539596558	13.5737400054932	14.1151542663574	17.053539276123	17.3373680114746	16.9633636474609	2.09783857406559E-12	1.17459	P26196	DDX6	Probable ATP-dependent RNA helicase DDX6	P26196	DDX6_HUMAN
17.3860244750977	17.7749538421631	17.8444557189941	17.0476379394531	17.4909400939941	17.5281867980957	17.1235675811768	17.460334777832	17.7592506408691	17.1767482757568	17.6671409606934	17.8828239440918	16.918830871582	17.4515266418457	17.6497898101807	17.0668411254883	17.5859317779541	17.7163696289063	13.1124019622803	13.1768274307251	12.7018375396729	2.44434435731352E-15	1.205158	P26358	DNMT1	DNA (cytosine-5)-methyltransferase 1	P26358	DNMT1_HUMAN
19.9234085083008	19.8768196105957	20.0005702972412	19.5915145874023	19.7109870910645	19.7528915405273	19.6552505493164	19.6480903625488	19.9413471221924	19.6457061767578	19.7157611846924	19.9540596008301	19.5399131774902	19.6374626159668	19.8742694854736	19.6115245819092	19.6721229553223	19.8083076477051	18.9762496948242	19.1250762939453	18.8291435241699	1.67668597254244E-14	1.195309	P26368	U2AF2	Splicing factor U2AF 65 kDa subunit	P26368	U2AF2_HUMAN
15.9734058380127	15.3338975906372	14.8716592788696	16.2050399780273	15.8401260375977	15.7126512527466	16.0782165527344	15.8014974594116	15.5090894699097	16.0062198638916	15.6206321716309	15.4455938339233	16.6952991485596	15.9226894378662	15.5898332595825	16.2332077026367	15.7497453689575	15.3465576171875	17.2607402801514	17.281566619873	17.0024681091309	4.63110961476531E-14	1.190221	P26373	RPL13	60S ribosomal protein L13	P26373	RL13_HUMAN
17.1492881774902	17.258451461792	17.57004737854	16.400032043457	16.5738639831543	17.0210800170898	16.4271621704102	16.7383651733398	17.397928237915	16.4864082336426	16.8583831787109	17.3408126831055	16.2945289611816	16.5825805664063	17.13600730896	16.629222869873	16.8398361206055	17.4958724975586	11.7003040313721	11.6580295562744	10.9560451507568	1.9012636210488E-14	1.19481	P26583	HMGB2	High mobility group protein B2	P26583	HMGB2_HUMAN
16.1543407440186	16.0317764282227	15.3178749084473	15.9264965057373	16.0471687316895	15.6351699829102	16.0556297302246	15.944580078125	15.483006477356	16.0748252868652	16.0375156402588	15.4990072250366	16.2115650177002	16.054443359375	15.6322460174561	16.0486373901367	15.8937835693359	15.8500061035156	19.2066650390625	19.2394866943359	19.3068199157715	2.70852442224929E-14	1.193172	P26599	PTBP1	Polypyrimidine tract-binding protein 1	P26599	PTBP1_HUMAN
14.1050605773926	14.414363861084	14.4304637908936	13.5515213012695	13.9892568588257	13.9683628082275	13.4289846420288	14.0126647949219	14.2940740585327	13.3260955810547	13.2149810791016	13.3857078552246	14.2229385375977	13.4892492294312	13.9790782928467	13.9565200805664	13.9757595062256	14.4762229919434	11.6518907546997	10.741530418396	10.4662055969238	1.40683825179232E-11	1.166774	P26639	TARS1	Threonine--tRNA ligase 1, cytoplasmic	P26639	SYTC_HUMAN
12.9543285369873	12.6206588745117	13.021203994751	12.4810848236084	12.3627195358276	12.3296880722046	12.1108922958374	12.4681205749512	12.5542392730713	12.6520681381226	12.0760707855225	11.9274101257324	13.2430124282837	12.1395225524902	11.6971797943115	12.815824508667	12.4669761657715	12.8475980758667	12.314920425415	11.3392324447632	11.2928915023804	8.64624021278189E-14	1.187602	P26640	VARS1	Valine--tRNA ligase	P26640	SYVC_HUMAN
18.3463249206543	18.114803314209	18.2007923126221	17.5207004547119	17.9082679748535	17.6733207702637	17.6735572814941	17.9839115142822	18.1009902954102	17.683084487915	17.6886386871338	17.8347053527832	17.8267288208008	17.7027587890625	17.9238033294678	18.1347274780273	17.8874759674072	18.0016822814941	17.3217887878418	17.287036895752	17.1337471008301	3.30540739452183E-15	1.203822	P26641	EEF1G	Elongation factor 1-gamma	P26641	EF1G_HUMAN
10.5076274871826	10.5994606018066	9.97616100311279	12.4864826202393	12.5320110321045	11.377854347229	11.2331066131592	11.9745540618896	9.95088291168213	11.6434917449951	11.0656776428223	10.093994140625	14.5571136474609	10.6995010375977	10.8207721710205	11.8541164398193	11.6146507263184	10.6972198486328	10.6842498779297	11.0924777984619	10.1083221435547	1.17667665529893E-11	1.167511	P27348	YWHAQ	14-3-3 protein theta	P27348	1433T_HUMAN
11.9064311981201	12.9083404541016	13.0272645950317	11.6360015869141	12.251407623291	12.6675624847412	11.7564697265625	11.7884006500244	12.8324060440063	11.9098377227783	12.3326597213745	12.7753124237061	11.6908740997314	12.0593452453613	12.2034606933594	12.0150165557861	12.3216800689697	12.8800430297852	10.3032751083374	9.01542854309082	9.85584163665771	7.73685831495745E-14	1.188066	P27448	MARK3	MAP/microtubule affinity-regulating kinase 3	P27448	MARK3_HUMAN
16.0143737792969	15.6351051330566	15.4691505432129	16.444314956665	16.2942733764648	16.1251068115234	16.3547992706299	16.1827812194824	16.1968593597412	16.4291915893555	16.0184688568115	15.7760925292969	17.2998561859131	16.2764282226563	16.1781539916992	16.4481735229492	16.144962310791	15.9749965667725	18.2480945587158	18.4455223083496	18.0208225250244	4.08934141065814E-14	1.190936	P27635	RPL10	60S ribosomal protein L10	P27635	RL10_HUMAN
18.0318832397461	18.0852718353271	18.3284530639648	17.9261283874512	18.118579864502	18.230770111084	17.77587890625	17.9208335876465	18.2970848083496	17.9545783996582	18.0892677307129	18.4155044555664	17.7588691711426	18.0755100250244	18.4198455810547	17.8024444580078	18.0011367797852	18.2690162658691	13.3141708374023	13.1667852401733	12.9875202178955	9.17938025590877E-15	1.198965	P27694	RPA1	Replication protein A 70 kDa DNA-binding subunit	P27694	RFA1_HUMAN
16.3488273620605	16.6521453857422	16.9479293823242	15.811336517334	16.1111068725586	16.273509979248	15.8324241638184	16.3036499023438	16.6342926025391	15.880744934082	16.4988975524902	16.807186126709	15.8614101409912	16.199462890625	16.4924697875977	15.8881015777588	16.4446277618408	16.6582565307617	12.6280632019043	12.8100509643555	12.4931488037109	2.63328256349843E-14	1.193321	P27695	APEX1	DNA-(apurinic or apyrimidinic site) endonuclease	P27695	APEX1_HUMAN
10.9273080825806	10.6490993499756	10.7334785461426	11.8137073516846	11.3699159622192	11.0071125030518	11.4111166000366	11.1454658508301	10.9656677246094	11.1674022674561	9.5381965637207	10.9462776184082	13.608570098877	11.0494613647461	9.81536674499512	10.7722244262695	10.4078321456909	10.3302230834961	10.6934118270874	11.1263856887817	11.3753881454468	1.00469298065048E-10	1.157869	P27708	CAD	CAD protein	P27708	PYR1_HUMAN
12.3138570785522	10.8921451568604	8.67404937744141	13.811185836792	14.0945281982422	12.9263172149658	12.4231834411621	13.3968830108643	10.1369256973267	12.9763946533203	11.2653522491455	9.49014949798584	16.0528087615967	10.6041555404663	10.4992485046387	13.3063182830811	13.3069305419922	9.63198280334473	11.2795944213867	11.3495922088623	9.50290679931641	2.03268653484681E-12	1.174727	P27797	CALR	Calreticulin	P27797	CALR_HUMAN
15.1665325164795	15.9653453826904	15.8247222900391	14.3018207550049	14.6168422698975	14.7125034332275	14.3368053436279	14.6041088104248	15.0179500579834	14.3860645294189	15.2993812561035	15.3520927429199	14.4527263641357	14.8609237670898	14.3481464385986	14.4133453369141	15.2054119110107	15.1969861984253	11.9761772155762	12.0656967163086	11.1561126708984	1.78769401038702E-13	1.184558	P27816	MAP4	Microtubule-associated protein 4	P27816	MAP4_HUMAN
11.9844760894775	11.357400894165	10.3484344482422	12.630163192749	11.9550876617432	11.7243213653564	12.1260995864868	11.9562368392944	10.5909748077393	12.5132484436035	11.6537179946899	8.9749927520752	14.5376663208008	11.5103797912598	9.31106948852539	12.0496635437012	11.392728805542	9.25349235534668	9.55856323242188	9.71196746826172	9.18159294128418	8.18292988207094E-11	1.158829	P27824	CANX	Calnexin	P27824	CALX_HUMAN
10.7947196960449	9.4851713180542	8.75965881347656	11.0113372802734	11.88720703125	8.40265846252441	9.05935096740723	10.4375839233398	8.53105735778809	10.9312973022461	8.41990089416504	9.58370208740234	13.4337635040283	8.59843444824219	9.31870460510254	10.085108757019	10.349796295166	10.0930585861206	9.41630554199219	9.67025566101074	9.56474304199219	8.15018411466896E-12	1.16907	P28066	PSMA5	Proteasome subunit alpha type-5	P28066	PSA5_HUMAN
10.9859933853149	10.4300394058228	9.78166103363037	12.3291234970093	12.056079864502	8.83100318908691	9.87053108215332	11.7655296325684	8.93255615234375	11.616174697876	16.332368850708	13.4484539031982	14.0942039489746	9.96108818054199	9.49617195129395	11.3298988342285	12.2232675552368	8.67307472229004	10.1106357574463	11.2509937286377	9.63427829742432	1.96931487445685E-08	1.124517	P28070	PSMB4	Proteasome subunit beta type-4	P28070	PSB4_HUMAN
8.8440580368042	9.44033241271973	9.11749076843262	11.63210105896	11.9972839355469	11.1986265182495	12.0718097686768	11.8300895690918	8.3962574005127	12.5545101165771	11.1837148666382	8.92709541320801	14.3709716796875	11.9124774932861	10.806640625	11.5908794403076	12.0473890304565	10.153657913208	9.47418594360352	12.0479888916016	11.3021478652954	2.32997170563257E-09	1.14083	P28072	PSMB6	Proteasome subunit beta type-6	P28072	PSB6_HUMAN
10.8733787536621	9.21825790405273	17.0383682250977	12.9964599609375	13.4368600845337	9.55224990844727	12.326509475708	13.2296943664551	9.25619888305664	12.0975494384766	13.8718433380127	10.0317134857178	15.6363391876221	11.4523334503174	11.1543874740601	13.1867227554321	12.0198850631714	8.66792869567871	12.8445529937744	10.3890342712402	7.68188571929932	6.78703064819217E-12	1.169827	P28074	PSMB5	Proteasome subunit beta type-5	P28074	PSB5_HUMAN
12.3539199829102	11.7495536804199	11.3166093826294	12.1673755645752	10.9960231781006	11.3842964172363	12.1488265991211	11.1500759124756	11.0248260498047	12.1666440963745	11.0623207092285	9.70769500732422	12.5038280487061	11.700291633606	10.289831161499	12.0811443328857	11.0834579467773	10.78737449646	14.9114751815796	14.4324703216553	15.5342121124268	3.57720180086583E-11	1.16267	P28288	ABCD3	ATP-binding cassette sub-family D member 3	P28288	ABCD3_HUMAN
12.3152942657471	12.1335372924805	12.1160278320313	12.0303401947021	11.2823476791382	12.0545635223389	12.1973724365234	11.5487623214722	12.0284557342529	12.1479825973511	10.8293476104736	11.342456817627	12.2968997955322	11.3243598937988	11.1078033447266	12.0262680053711	11.67529296875	12.0230913162231	10.6806287765503	8.70677375793457	9.60394477844238	5.90086417405501E-10	1.148916	P28340	POLD1	DNA polymerase delta catalytic subunit	P28340	DPOD1_HUMAN
12.9572820663452	13.4995288848877	13.7477798461914	13.2269668579102	13.2746696472168	13.5003595352173	13.1506252288818	13.1489639282227	13.6756467819214	13.0374698638916	12.9645500183105	13.3799705505371	12.6365127563477	12.9795150756836	13.2802925109863	12.6983938217163	12.7576026916504	12.8128471374512	9.44076156616211	9.20560932159424	9.46312522888184	1.66109341263128E-11	1.166034	P28347	TEAD1	Transcriptional enhancer factor TEF-1	P28347	TEAD1_HUMAN
12.9942741394043	13.4028167724609	13.3262577056885	13.090799331665	13.3651809692383	13.7810592651367	12.802020072937	13.5565128326416	13.8282880783081	13.2392091751099	13.31955909729	13.475191116333	12.5203227996826	13.172342300415	11.3104200363159	12.9431114196777	13.5055751800537	13.256799697876	9.3068380355835	10.287202835083	10.4541244506836	8.40439904670554E-10	1.146971	P28370	SMARCA1	Probable global transcription activator SNF2L1	P28370	SMCA1_HUMAN
11.2552642822266	10.718074798584	11.8739366531372	10.9127807617188	9.01272010803223	10.8913536071777	10.2023868560791	10.5445327758789	11.0688333511353	8.90285491943359	9.58298683166504	9.52123165130615	11.1261940002441	10.5314836502075	9.34081840515137	10.7763233184814	9.55369663238525	11.2811431884766	9.0566463470459	8.83349418640137	9.40665912628174	1.43724167413327E-07	1.095442	P28715	ERCC5	DNA repair protein complementing XP-G cells	P28715	ERCC5_HUMAN
12.9263095855713	12.3531169891357	12.3270072937012	12.2918262481689	12.5866537094116	12.4426746368408	12.0341081619263	12.0710010528564	12.3978004455566	12.4812841415405	12.1656608581543	12.882420539856	12.3415412902832	12.5018978118896	11.7583160400391	12.4084014892578	12.0508480072021	12.5870504379272	12.8348560333252	12.9629383087158	12.4821796417236	3.84862981345521E-11	1.162325	P28799	GRN	Progranulin	P28799	GRN_HUMAN
17.7845039367676	17.979398727417	17.7333927154541	17.4757595062256	17.7343997955322	17.7920913696289	17.4525909423828	17.6502838134766	17.9925308227539	17.5251312255859	17.7520790100098	17.9516487121582	17.376974105835	17.8112945556641	17.963249206543	17.4797706604004	17.8436508178711	17.9277076721191	8.57843589782715	10.1062879562378	9.11480140686035	1.65949628552733E-14	1.195454	P29372	MPG	DNA-3-methyladenine glycosylase	P29372	3MG_HUMAN
11.8500137329102	9.15487480163574	9.13618564605713	12.4793853759766	12.849196434021	12.1309146881104	11.7845668792725	12.686164855957	8.43341827392578	12.4347038269043	10.2294588088989	9.98296070098877	15.1750469207764	10.9711952209473	10.1011543273926	12.4539279937744	12.4940662384033	9.51755619049072	10.9977645874023	12.1597785949707	10.5835056304932	1.04046986476224E-12	1.17746	P29401	TKT	Transketolase	P29401	TKT_HUMAN
9.87070846557617	9.10113334655762	11.9654884338379	9.64477920532227	9.12182807922363	9.52327919006348	12.6692676544189	11.240761756897	9.44242477416992	12.6961574554443	11.2375612258911	9.10232162475586	10.5538644790649	10.6879091262817	9.8007926940918	11.025484085083	11.1346998214722	12.0524635314941	12.3104305267334	10.8639793395996	13.1761770248413	6.53210574854839E-10	1.148349	P29508	SERPINB3	Serpin B3	P29508	SPB3_HUMAN
14.7475852966309	15.0075092315674	14.9173183441162	14.8292284011841	14.5861024856567	15.0134258270264	15.1995315551758	14.6291475296021	14.8992195129395	14.7977676391602	14.5600900650024	14.7631778717041	14.4395999908447	14.5878887176514	15.148494720459	14.5598850250244	14.6815271377563	14.641918182373	13.8789949417114	13.9332695007324	14.0217170715332	1.88873735470896E-12	1.175068	P29558	RBMS1	RNA-binding motif, single-stranded-interacting protein 1	P29558	RBMS1_HUMAN
17.767614364624	17.6306648254395	17.614818572998	16.948787689209	17.1747379302979	17.1524391174316	17.1053714752197	17.4387035369873	17.618480682373	17.1655311584473	17.1256504058838	17.2197418212891	17.3594017028809	17.1207599639893	17.458911895752	17.622013092041	17.4442939758301	17.5793113708496	16.5101737976074	16.5675411224365	16.6866455078125	4.33347913830869E-14	1.19058	P29692	EEF1D	Elongation factor 1-delta	P29692	EF1D_HUMAN
9.88368606567383	11.5596494674683	10.6500263214111	12.5947828292847	12.6070785522461	12.2426919937134	12.2389507293701	12.0527267456055	11.9420261383057	11.4826622009277	11.1182909011841	11.7515726089478	14.06955909729	11.075984954834	11.701189994812	12.4085111618042	11.8054523468018	11.8312129974365	12.8646335601807	12.6845922470093	12.6210670471191	2.00479772464837E-12	1.174788	P29966	MARCKS	Myristoylated alanine-rich C-kinase substrate	P29966	MARCS_HUMAN
10.2298431396484	9.77803230285645	9.76286315917969	10.8416690826416	11.208044052124	9.43089008331299	9.72772789001465	9.7527322769165	10.1504688262939	10.2943134307861	9.38147640228271	10.1448745727539	12.2758693695068	8.63369083404541	8.96786499023438	10.2872133255005	9.66970252990723	9.74860191345215	9.47948455810547	9.38142204284668	10.2659130096436	4.70854645468021E-08	1.115013	P30040	ERP29	Endoplasmic reticulum resident protein 29	P30040	ERP29_HUMAN
10.4587659835815	8.76668930053711	9.46362113952637	12.9884939193726	13.0888862609863	11.1411476135254	11.5111799240112	12.2577495574951	9.17214870452881	12.1545162200928	9.4660701751709	11.0706052780151	14.7228832244873	9.33064651489258	6.56190347671509	11.5138072967529	11.1857528686523	8.54091548919678	9.73724365234375	9.5470027923584	7.73385620117188	8.84454175692726E-12	1.168725	P30041	PRDX6	Peroxiredoxin-6	P30041	PRDX6_HUMAN
10.6320238113403	9.46527099609375	8.65029907226563	12.1022462844849	12.1757392883301	9.76446342468262	9.80071258544922	10.7624664306641	9.0660285949707	10.1119995117188	9.42220306396484	9.32985496520996	13.8705768585205	9.12303161621094	9.03590774536133	10.271595954895	10.4095611572266	9.70022583007813	9.08401107788086	9.19348335266113	9.26558113098145	1.73406702259118E-12	1.175411	P30046	DDT	D-dopachrome decarboxylase	P30046	DOPD_HUMAN
11.5563125610352	8.73570823669434	9.83817577362061	13.0651683807373	13.0449533462524	11.1917934417725	11.0976543426514	11.8913974761963	9.64241600036621	11.6099052429199	9.26364898681641	9.37096405029297	14.8148441314697	8.85666179656982	10.0232601165771	12.1068744659424	11.6836204528809	10.2817974090576	10.5602607727051	9.09410762786865	9.25968933105469	6.06925794157727E-12	1.170291	P30048	PRDX3	Thioredoxin-dependent peroxide reductase, mitochondrial	P30048	PRDX3_HUMAN
15.2919321060181	14.778621673584	14.837103843689	15.8199653625488	15.5419206619263	15.7033786773682	15.9008350372314	15.4692802429199	15.7027940750122	15.8310232162476	15.3790864944458	15.5472412109375	16.4189357757568	15.6858959197998	15.8364038467407	15.9164695739746	15.5291919708252	15.5914926528931	17.0089874267578	17.0460739135742	16.6890869140625	5.01624908074218E-14	1.189862	P30050	RPL12	60S ribosomal protein L12	P30050	RL12_HUMAN
9.58390331268311	9.17232894897461	8.99606895446777	11.9320211410522	11.3303670883179	9.14043235778809	8.79059600830078	10.5283107757568	8.75423240661621	9.35970020294189	9.72725582122803	8.272141456604	13.7242431640625	9.48014831542969	9.50171852111816	10.5201454162598	10.2716693878174	8.98985767364502	9.63766670227051	7.99447536468506	8.73190212249756	1.25234997658904E-08	1.128603	P30084	ECHS1	Enoyl-CoA hydratase, mitochondrial	P30084	ECHM_HUMAN
11.4014453887939	9.71093463897705	9.54803085327148	12.4232501983643	12.7515029907227	12.0849943161011	11.9881267547607	12.5787944793701	9.77087593078613	12.3107414245605	10.8165884017944	9.20057392120361	15.3069686889648	10.8891906738281	10.931037902832	12.4596843719482	12.3669471740723	9.63291549682617	9.64765167236328	9.39764595031738	9.9155330657959	3.95259182180778E-10	1.151074	P30086	PEBP1	Phosphatidylethanolamine-binding protein 1	P30086	PEBP1_HUMAN
14.3324966430664	8.68805408477783	9.36418533325195	14.1410503387451	14.4961938858032	12.8409805297852	14.0726184844971	13.7201547622681	9.72784042358398	14.267557144165	12.5190601348877	10.3472480773926	16.5426635742188	9.64056968688965	9.3897876739502	14.0842876434326	13.7405815124512	8.9659538269043	11.6916627883911	14.1107406616211	8.90247344970703	1.30267535171846E-10	1.156626	P30101	PDIA3	Protein disulfide-isomerase A3	P30101	PDIA3_HUMAN
14.6537590026855	14.4994249343872	14.6530866622925	14.2282285690308	14.2476511001587	14.4143924713135	14.2374248504639	14.3350219726563	14.6279945373535	14.2216110229492	14.241265296936	14.5273914337158	14.7507162094116	14.0968494415283	14.4304847717285	14.2560405731201	14.2269439697266	14.5078926086426	12.529483795166	12.6727123260498	10.839958190918	9.30268224391493E-13	1.177891	P30153	PPP2R1A	Serine/threonine-protein phosphatase 2A 65 kDa regulatory subunit A alpha isoform	P30153	2AAA_HUMAN
15.0810985565186	15.2484436035156	15.4328022003174	15.4763622283936	15.7577533721924	15.6225671768188	15.4484233856201	15.58717918396	15.6499843597412	15.5100927352905	15.8152713775635	15.819525718689	15.3187341690063	15.6739091873169	15.6012449264526	15.2647686004639	15.7207670211792	15.5578346252441	9.58761787414551	10.4689102172852	9.88854694366455	3.69487341522943E-14	1.191713	P30260	CDC27	Cell division cycle protein 27 homolog	P30260	CDC27_HUMAN
9.28308486938477	8.98213863372803	7.5599193572998	8.91276359558105	7.06573724746704	9.66190719604492	9.10762405395508	10.1786642074585	9.48805713653564	8.93324184417725	10.3846569061279	9.14623641967773	10.5460834503174	9.75350761413574	9.98506259918213	9.34538078308105	10.0545387268066	9.27152633666992	14.1919593811035	14.1109848022461	13.7612819671631	7.32008781958957E-12	1.169522	P30414	NKTR	NK-tumor recognition protein	P30414	NKTR_HUMAN
8.87209987640381	8.30092430114746	9.32926750183105	10.5690040588379	9.97929000854492	9.87261009216309	9.75950813293457	9.55440425872803	10.3831911087036	9.23716163635254	9.21691417694092	9.68757247924805	12.7952108383179	9.2952995300293	9.64813995361328	9.81206035614014	9.37593364715576	10.0336656570435	10.5232238769531	8.53563690185547	9.58210182189941	4.90888575578394E-09	1.135831	P30566	ADSL	Adenylosuccinate lyase	P30566	PUR8_HUMAN
14.5663375854492	14.6440410614014	14.3621292114258	14.2945957183838	14.3215312957764	14.10471534729	14.4809799194336	14.3413105010986	14.1308832168579	14.4102439880371	14.3116550445557	14.1122264862061	14.3075504302979	14.2851619720459	13.7404565811157	14.3602752685547	14.3570137023926	14.0980453491211	14.9018287658691	14.8029413223267	14.8515253067017	3.90848437796717E-13	1.181313	P30876	POLR2B	DNA-directed RNA polymerase II subunit RPB2	P30876	RPB2_HUMAN
9.05584716796875	9.82041168212891	10.0935716629028	10.0637874603271	8.62331390380859	9.9007682800293	9.24441337585449	10.3933792114258	11.6283416748047	10.674825668335	9.2943229675293	9.48777866363525	9.07727432250977	10.2160110473633	10.0697183609009	10.4067630767822	9.9663028717041	9.8143949508667	10.5980606079102	11.8499994277954	14.4593143463135	1.40064442312576E-10	1.156272	P31025;Q5VSP4	LCN1;LCN1P1	Lipocalin-1;Putative lipocalin 1-like protein 1	P31025;Q5VSP4	LCN1_HUMAN;LC1L1_HUMAN
12.8126668930054	12.9313888549805	13.6508960723877	13.782262802124	12.8500137329102	12.5256996154785	15.3655834197998	13.571382522583	11.757287979126	15.6699237823486	14.1461200714111	12.0570049285889	13.3907451629639	13.9223098754883	12.4549026489258	13.5994052886963	13.1127462387085	13.9275197982788	13.5846939086914	13.1473770141602	14.6669960021973	1.44744726644255E-13	1.185469	P31151	S100A7	Protein S100-A7	P31151	S10A7_HUMAN
9.57248497009277	8.37989807128906	10.2837228775024	11.670804977417	10.3544502258301	8.28962516784668	9.99210357666016	10.7562122344971	9.50487804412842	12.3518934249878	9.2588996887207	10.3739070892334	13.348274230957	10.1945819854736	10.2495212554932	10.564323425293	10.8320178985596	9.09199333190918	10.5840911865234	9.83862495422363	10.0819425582886	6.51859958739912E-09	1.133765	P31153	MAT2A	S-adenosylmethionine synthase isoform type-2	P31153	METK2_HUMAN
13.1877269744873	13.6037330627441	13.6968011856079	13.0496997833252	12.7995958328247	12.9373140335083	13.014835357666	13.3203411102295	13.6005764007568	12.7379274368286	12.8181715011597	13.057580947876	12.6667461395264	12.6820650100708	13.1014022827148	12.4565296173096	12.5417337417603	13.1065063476563	9.21692371368408	10.3820314407349	9.77682685852051	5.18498463107657E-11	1.16096	P31260	HOXA10	Homeobox protein Hox-A10	P31260	HXA10_HUMAN
9.82209205627441	10.0616054534912	10.6353588104248	10.4775104522705	10.3791980743408	9.89374351501465	11.2270355224609	9.62822532653809	10.7120628356934	10.8728713989258	9.4159984588623	10.0016298294067	9.87288475036621	9.51930904388428	10.0376148223877	10.3077783584595	9.62014102935791	10.001091003418	9.10719013214111	10.1417055130005	9.85700511932373	3.9395210582795E-07	1.089178	P31270	HOXA11	Homeobox protein Hox-A11	P31270	HXA11_HUMAN
9.18340682983398	12.5759077072144	12.2897720336914	12.3753108978271	11.5385599136353	10.3730506896973	12.916446685791	12.6608924865723	11.8389768600464	12.4528636932373	11.4735822677612	9.86607933044434	11.608250617981	12.1357822418213	11.2683038711548	12.3790092468262	12.3867855072021	9.40890693664551	8.68636417388916	9.70945358276367	8.53723335266113	1.26187393449552E-05	1.057132	P31271;P31276;P35453	HOXA13;HOXC13;HOXD13	Homeobox protein Hox-A13;Homeobox protein Hox-C13;Homeobox protein Hox-D13	P31271;P31276;P35453	HXA13_HUMAN;HXC13_HUMAN;HXD13_HUMAN
16.8793144226074	17.2885513305664	17.3910369873047	16.9244060516357	16.700138092041	17.5728378295898	17.4070720672607	16.8085765838623	17.6983947753906	17.2906322479248	16.8051605224609	17.4333362579346	16.7443046569824	16.9231796264648	17.8947639465332	17.1426048278809	17.2194042205811	17.4743690490723	15.7542533874512	16.0701122283936	16.2358245849609	4.20581949816683E-14	1.190771	P31483	TIA1	Nucleolysin TIA-1 isoform p40	P31483	TIA1_HUMAN
13.2439136505127	13.4503889083862	13.0056180953979	12.9616661071777	12.9814434051514	12.5880527496338	12.9856700897217	13.1533575057983	12.7581758499146	12.9376239776611	13.0219984054565	11.9666261672974	13.1418180465698	12.9150295257568	12.1829528808594	13.0046367645264	13.3382015228271	12.6579704284668	13.7034816741943	13.7263412475586	13.6188716888428	4.025586994356E-11	1.162113	P31689	DNAJA1	DnaJ homolog subfamily A member 1	P31689	DNJA1_HUMAN
11.0111846923828	9.67905139923096	8.58489418029785	11.0986042022705	10.9040870666504	8.39597320556641	9.82503223419189	9.67221260070801	9.30460071563721	10.3113012313843	10.1697425842285	9.41717147827148	14.7132339477539	8.92377471923828	9.7320499420166	11.3361892700195	10.9582052230835	10.8603401184082	8.93497276306152	10.6606063842773	8.99830627441406	3.53090401446221E-11	1.162734	P31939	ATIC	Bifunctional purine biosynthesis protein ATIC	P31939	PUR9_HUMAN
14.2202854156494	14.5356359481812	12.9824848175049	14.045205116272	13.8143224716187	13.5187454223633	14.4784965515137	14.2293376922607	13.3320083618164	14.1883020401001	13.7939825057983	12.5963687896729	14.0984878540039	14.2212562561035	13.5525150299072	14.2664546966553	14.4084625244141	13.2024669647217	17.6155014038086	17.7729949951172	17.6355972290039	3.45050515158306E-14	1.192008	P31942	HNRNPH3	Heterogeneous nuclear ribonucleoprotein H3	P31942	HNRH3_HUMAN
16.2283763885498	16.4255714416504	15.4458293914795	15.9940557479858	16.118143081665	15.6407279968262	16.301830291748	16.2627487182617	15.602108001709	16.1104316711426	16.1440162658691	15.3910675048828	16.2330894470215	16.2555160522461	15.6833667755127	16.2874183654785	16.322847366333	15.5898685455322	19.5575942993164	19.6197967529297	19.6328735351563	1.28160002927779E-14	1.196962	P31943	HNRNPH1	Heterogeneous nuclear ribonucleoprotein H	P31943	HNRH1_HUMAN
11.1350803375244	11.4892139434814	12.5674285888672	12.2707004547119	10.6400680541992	12.2871551513672	12.5853176116943	12.2275114059448	9.94695949554443	12.4958877563477	12.2436866760254	10.6123504638672	11.1698169708252	12.5219230651855	11.1838684082031	11.4299774169922	11.674765586853	11.7718200683594	12.175895690918	11.8045959472656	13.1922492980957	3.21381962678122E-12	1.172911	P31944	CASP14	Caspase-14	P31944	CASPE_HUMAN
14.6598329544067	14.0428657531738	13.5434169769287	15.3958549499512	15.559642791748	14.3140888214111	14.6141910552979	14.9753341674805	13.5828914642334	15.3247623443604	14.1696090698242	13.4422569274902	17.0127601623535	13.8084535598755	14.0637245178223	14.9149303436279	14.841402053833	13.6556701660156	14.3664894104004	14.4517345428467	13.8965644836426	2.57671639301135E-13	1.18301	P31946	YWHAB	14-3-3 protein beta/alpha	P31946	1433B_HUMAN
12.2980976104736	11.667293548584	11.4546070098877	13.4631729125977	13.3573799133301	12.5836877822876	12.4529962539673	12.5238027572632	11.7768325805664	12.6042385101318	11.5229454040527	10.5479335784912	14.9315872192383	11.0371742248535	11.8839435577393	12.7483520507813	12.5338649749756	11.6667251586914	12.0028400421143	11.8927459716797	10.5221004486084	3.36611752305466E-12	1.172705	P31948	STIP1	Stress-induced-phosphoprotein 1	P31948	STIP1_HUMAN
13.4627361297607	13.7331838607788	14.1469097137451	14.4318742752075	14.8951864242554	14.1168842315674	13.854642868042	14.3648319244385	13.7242259979248	14.0408992767334	14.0843544006348	13.7315807342529	15.3034353256226	13.5747575759888	14.097843170166	14.0207557678223	14.0781984329224	13.9509401321411	14.1053924560547	13.9845142364502	14.0518131256104	1.1906709928097E-13	1.18624	P32119	PRDX2	Peroxiredoxin-2	P32119	PRDX2_HUMAN
14.6306114196777	14.4777183532715	14.6239147186279	14.603892326355	14.5190801620483	14.8767757415771	14.6279983520508	14.3771228790283	14.8924007415771	14.7886009216309	14.591423034668	14.8615627288818	14.84814453125	14.5639867782593	14.825101852417	14.4786109924316	14.5053768157959	14.9285230636597	15.8186912536621	15.4116134643555	15.9336309432983	3.55015830682756E-13	1.181703	P32322	PYCR1	Pyrroline-5-carboxylate reductase 1, mitochondrial	P32322	P5CR1_HUMAN
15.0201921463013	14.7264041900635	14.4171257019043	15.4629135131836	15.1444301605225	14.9288349151611	15.3871517181396	15.1389675140381	14.9090270996094	15.2570123672485	14.8237838745117	14.8690042495728	15.8726587295532	15.093074798584	14.727822303772	15.4206104278564	14.9017868041992	14.6053905487061	16.5583953857422	16.6549072265625	16.2277336120605	8.36668289025839E-14	1.187734	P32969	RPL9	60S ribosomal protein L9	P32969	RL9_HUMAN
14.9690160751343	14.8358402252197	14.4071636199951	14.4952354431152	14.4730529785156	14.1899118423462	14.5465450286865	14.4535121917725	14.1552629470825	14.4879446029663	14.4042339324951	13.804515838623	14.5006828308105	14.5013427734375	13.9138069152832	14.4816722869873	14.5071811676025	14.1171169281006	17.5844764709473	17.4750423431396	17.7704467773438	3.64181280338568E-13	1.181599	P33240	CSTF2	Cleavage stimulation factor subunit 2	P33240	CSTF2_HUMAN
9.00241470336914	9.07937145233154	8.15500831604004	11.2896327972412	11.5075283050537	10.1428928375244	10.2119674682617	9.62687110900879	9.41372394561768	12.2872085571289	9.72345161437988	8.77027034759521	13.2041492462158	9.77131175994873	9.61102294921875	12.0478210449219	9.23194980621338	9.26822280883789	8.98137092590332	9.17000961303711	9.95722389221191	1.16192416961004E-10	1.157177	P33316	DUT	Deoxyuridine 5'-triphosphate nucleotidohydrolase, mitochondrial	P33316	DUT_HUMAN
10.7054462432861	8.71603965759277	8.82733535766602	11.4350261688232	11.6622486114502	9.6490364074707	11.3890981674194	11.2306070327759	9.90840911865234	11.5988426208496	11.1955642700195	9.92565059661865	12.8100624084473	10.9419412612915	8.77085781097412	10.9965496063232	10.7117195129395	9.48275947570801	11.1168327331543	8.67864513397217	9.06934356689453	7.91458679214415E-11	1.158985	P33991	MCM4	DNA replication licensing factor MCM4	P33991	MCM4_HUMAN
11.8918237686157	11.6796455383301	12.1724624633789	13.1479368209839	13.203369140625	12.8991603851318	12.6769390106201	12.9532432556152	12.5019245147705	13.0161457061768	12.8052186965942	12.8611154556274	13.7893028259277	12.8328914642334	12.2811737060547	12.5530700683594	12.5797128677368	12.3997974395752	11.5907135009766	10.8946666717529	9.6259880065918	6.92110856355431E-12	1.169746	P33992	MCM5	DNA replication licensing factor MCM5	P33992	MCM5_HUMAN
11.8072738647461	11.3570919036865	10.112361907959	12.1886825561523	12.6629199981689	11.810848236084	12.4405918121338	12.1504011154175	11.3819160461426	12.44859790802	12.1614761352539	10.6239614486694	13.6278343200684	11.7084293365479	10.3808040618896	11.888970375061	11.7733821868896	10.9776000976563	9.33688735961914	9.79718971252441	9.35516834259033	2.35368267238265E-11	1.164518	P33993	MCM7	DNA replication licensing factor MCM7	P33993	MCM7_HUMAN
15.3127136230469	15.1875257492065	15.6191463470459	15.4426460266113	15.4405174255371	15.588342666626	15.1397905349731	15.2769870758057	15.6206378936768	15.1064147949219	15.0265731811523	15.5064096450806	16.5095539093018	15.0453014373779	15.4404735565186	15.3178081512451	15.1699476242065	15.5539073944092	14.6944923400879	14.6162052154541	14.0038938522339	1.79262930238884E-13	1.184536	P34897	SHMT2	Serine hydroxymethyltransferase, mitochondrial	P34897	GLYM_HUMAN
19.0541687011719	18.8299102783203	17.8876209259033	18.608512878418	18.4316291809082	18.1255187988281	17.9880752563477	17.9205513000488	18.0641937255859	18.2296752929688	18.5739402770996	18.2730941772461	18.2632656097412	17.9606513977051	18.0382881164551	18.2331085205078	18.0789108276367	17.9435997009277	19.3679046630859	19.5280113220215	19.3922519683838	1.36187665510305E-11	1.166911	P34931	HSPA1L	Heat shock 70 kDa protein 1-like	P34931	HS71L_HUMAN
13.0996208190918	12.35036277771	11.8898391723633	13.4698657989502	13.2819414138794	12.8096561431885	12.9282131195068	12.7721710205078	12.3029174804688	13.0615110397339	12.3139162063599	12.0103645324707	14.8181743621826	12.1567192077637	12.0555267333984	13.1045808792114	12.732213973999	12.0222959518433	14.2155437469482	14.000449180603	13.3328247070313	8.75346181283186E-14	1.187557	P34932	HSPA4	Heat shock 70 kDa protein 4	P34932	HSP74_HUMAN
11.4609251022339	11.8061847686768	12.4953203201294	12.2488117218018	12.9310359954834	13.0921230316162	12.7478857040405	13.2311000823975	13.7736158370972	13.1264343261719	13.5016746520996	14.0521354675293	13.531138420105	14.2260513305664	14.5034084320068	12.3764591217041	13.2093448638916	13.6859331130981	14.4922122955322	14.7177019119263	15.1215782165527	2.65494600012595E-11	1.16399	P35030	PRSS3	Trypsin-3	P35030	TRY3_HUMAN
11.4183464050293	10.8414936065674	9.90217781066895	11.5411853790283	10.5560121536255	9.64873790740967	11.1715698242188	10.6617698669434	10.0646476745605	11.3316192626953	10.1549282073975	9.42140960693359	12.7345600128174	9.49734783172607	10.52037525177	10.8659267425537	10.7095966339111	9.98307037353516	10.5233306884766	10.3778266906738	10.7647294998169	8.06789438579803E-08	1.106766	P35232	PHB	Prohibitin	P35232	PHB_HUMAN
18.1188583374023	18.2359504699707	18.5250110626221	18.0830631256104	18.3008327484131	18.3860187530518	17.9215526580811	18.1730823516846	18.5265769958496	18.1736679077148	18.350004196167	18.5106239318848	18.0444793701172	18.2672138214111	18.5525093078613	18.0754508972168	18.3089027404785	18.5552997589111	13.4437084197998	13.4776830673218	13.1490144729614	1.52822892389107E-14	1.195977	P35244	RPA3	Replication protein A 14 kDa subunit	P35244	RFA3_HUMAN
14.7855930328369	14.4410772323608	14.7180099487305	14.6418533325195	14.3739776611328	14.6100616455078	14.5488328933716	14.398416519165	14.8035373687744	14.6976833343506	14.4876470565796	14.815221786499	14.6430225372314	14.4014720916748	14.6100368499756	14.519983291626	14.4650802612305	14.6856775283813	12.3162021636963	12.1551456451416	10.459527015686	3.83227390966242E-13	1.181398	P35249	RFC4	Replication factor C subunit 4	P35249	RFC4_HUMAN
15.0369338989258	14.7910823822021	15.1196956634521	15.060977935791	14.740891456604	15.0671815872192	14.9241523742676	14.7752199172974	15.1181678771973	15.075611114502	14.8405456542969	15.163911819458	14.9668750762939	14.7123804092407	14.9939613342285	14.8138294219971	14.804012298584	15.04421043396	12.5875606536865	12.483118057251	12.4730253219604	6.60842445452641E-14	1.188709	P35250	RFC2	Replication factor C subunit 2	P35250	RFC2_HUMAN
14.7463607788086	14.5491695404053	14.959436416626	14.6903743743896	14.4981784820557	14.7848129272461	14.6126842498779	14.4838809967041	14.9043254852295	14.8053207397461	14.5791053771973	14.9477415084839	14.6839904785156	14.5175628662109	14.848650932312	14.5801391601563	14.5852222442627	14.8234386444092	10.7904510498047	10.9744644165039	10.5014715194702	1.4994406730771E-13	1.185326	P35251	RFC1	Replication factor C subunit 1	P35251	RFC1_HUMAN
15.7620887756348	15.7649841308594	15.150318145752	16.1762351989746	16.1151123046875	15.6698379516602	15.8909130096436	15.7133598327637	15.4569883346558	15.8161277770996	15.6791515350342	15.2158536911011	16.5307197570801	15.9463119506836	15.6786708831787	16.0376396179199	15.7882471084595	15.3118457794189	17.8070411682129	17.946662902832	17.9345664978027	9.72037906014345E-14	1.187119	P35268	RPL22	60S ribosomal protein L22	P35268	RL22_HUMAN
11.5460681915283	11.8708591461182	11.1307315826416	10.6509094238281	10.7442569732666	9.52574920654297	11.5027532577515	11.5016956329346	11.3510751724243	11.4204406738281	11.5243558883667	10.9788751602173	11.8412609100342	10.0687198638916	10.054557800293	11.7496318817139	11.1553115844727	10.3749418258667	9.3418083190918	9.46109676361084	8.41111946105957	2.89607003836709E-08	1.120667	P35269	GTF2F1	General transcription factor IIF subunit 1	P35269	T2FA_HUMAN
10.9074611663818	11.5564765930176	8.89869499206543	10.7753810882568	10.1687088012695	10.4330139160156	9.45042705535889	10.5424270629883	9.57118225097656	12.9996776580811	9.59427833557129	10.3257141113281	13.5534477233887	10.3333578109741	10.0761938095093	11.2551517486572	10.171612739563	9.41978359222412	8.88195991516113	9.55102348327637	9.70438480377197	1.66506268799959E-11	1.166021	P35579	MYH9	Myosin-9	P35579	MYH9_HUMAN
18.761775970459	18.8486785888672	19.0214252471924	18.3559761047363	18.4381504058838	18.6343536376953	18.2499389648438	18.2087287902832	18.8496723175049	18.2279586791992	18.6746482849121	18.9491882324219	18.2145843505859	18.5057258605957	18.8065490722656	18.6206455230713	18.6632499694824	19.153636932373	19.3829002380371	19.2217693328857	19.1238288879395	1.7200447727036E-14	1.195181	P35637	FUS	RNA-binding protein FUS	P35637	FUS_HUMAN
17.7589454650879	17.9597244262695	18.1048927307129	17.4440727233887	17.54416847229	17.7485046386719	17.2554836273193	17.5557804107666	17.8442935943604	17.4803009033203	17.7194232940674	17.9964408874512	17.2075157165527	17.3776054382324	17.677583694458	17.3626651763916	17.4339332580566	17.7392463684082	14.1210060119629	14.2117881774902	13.7963905334473	9.17938025590877E-15	1.198957	P35659	DEK	Protein DEK	P35659	DEK_HUMAN
15.5458030700684	15.2045097351074	15.3424396514893	16.9046039581299	15.7621479034424	17.0404014587402	17.1609554290771	15.6557235717773	15.8852729797363	17.0395927429199	15.6015529632568	16.3008594512939	15.621208190918	16.8243598937988	16.0850391387939	16.4044990539551	15.2125940322876	15.5734748840332	11.1404285430908	11.7544860839844	11.7298154830933	7.01299257830525E-14	1.188462	P35998	PSMC2	26S proteasome regulatory subunit 7	P35998	PRS7_HUMAN
10.8754138946533	12.4910545349121	12.2447872161865	11.0689153671265	11.9228401184082	12.8257055282593	12.0896472930908	11.8795042037964	12.4748449325562	11.626989364624	12.0346355438232	11.710075378418	11.2615547180176	11.8799514770508	12.3516750335693	11.5832672119141	12.1438055038452	12.1825332641602	8.84928703308105	9.08316612243652	9.36930561065674	5.87358442546359E-08	1.111958	P36402;Q9HCS4;Q9NQB0;Q9UJU2	TCF7;TCF7L1;TCF7L2;LEF1	Transcription factor 7;Transcription factor 7-like 1;Transcription factor 7-like 2;Lymphoid enhancer-binding factor 1	P36402;Q9HCS4;Q9NQB0;Q9UJU2	TCF7_HUMAN;TF7L1_HUMAN;TF7L2_HUMAN;LEF1_HUMAN
16.1152000427246	15.5884475708008	15.1991996765137	16.6834030151367	16.3081436157227	16.0189838409424	16.5550422668457	16.1690196990967	15.8545112609863	16.5853500366211	16.1778602600098	15.8095455169678	17.2086715698242	16.3163223266602	15.8798675537109	16.6674613952637	16.0708255767822	15.6854114532471	17.7492294311523	17.8570709228516	17.3597373962402	3.60455562185434E-14	1.191798	P36578	RPL4	60S ribosomal protein L4	P36578	RL4_HUMAN
12.5240812301636	13.5599250793457	12.6286907196045	12.8807306289673	13.8146200180054	12.8737506866455	12.764349937439	13.6154594421387	12.8865928649902	12.7012615203857	13.657693862915	12.6590995788574	13.1323547363281	13.7367668151855	12.6822261810303	12.5208721160889	13.7642507553101	12.6000680923462	10.7635164260864	11.415491104126	11.6902694702148	4.96914505715852E-13	1.180349	P36776	LONP1	Lon protease homolog, mitochondrial	P36776	LONM_HUMAN
9.90095138549805	9.76789093017578	10.1399211883545	10.2008810043335	9.83551979064941	8.6482982635498	9.34153079986572	9.75765419006348	9.44828701019287	8.87746047973633	8.65056228637695	9.27959442138672	12.0640392303467	8.77579116821289	9.65843772888184	9.00266456604004	8.68049335479736	10.1135215759277	8.60818672180176	8.63933563232422	10.0932712554932	1.35013661420266E-10	1.15645	P36871	PGM1	Phosphoglucomutase-1	P36871	PGM1_HUMAN
14.9248418807983	15.2474794387817	15.0144939422607	14.9471263885498	15.0846748352051	14.8968505859375	14.8927736282349	14.9937944412231	14.9458694458008	14.8849067687988	15.0407238006592	15.0181331634521	14.8435859680176	14.9508647918701	14.7346448898315	14.7941627502441	15.0426998138428	14.7881698608398	14.9511795043945	14.8981056213379	14.8890619277954	1.67668597254244E-14	1.195288	P36873	PPP1CC	Serine/threonine-protein phosphatase PP1-gamma catalytic subunit	P36873	PP1G_HUMAN
13.3982543945313	13.3444995880127	13.1073303222656	13.0881996154785	13.0295372009277	12.6402168273926	12.9776439666748	13.095796585083	12.5910778045654	13.1064338684082	13.0585260391235	12.6731014251709	12.9882831573486	12.7257537841797	12.5443248748779	13.0004272460938	12.7928924560547	12.5158853530884	13.5816860198975	13.3445806503296	13.426456451416	2.84083824276309E-13	1.182608	P36954	POLR2I	DNA-directed RNA polymerase II subunit RPB9	P36954	RPB9_HUMAN
9.1722240447998	9.08109664916992	9.41735649108887	9.02820110321045	8.1252555847168	9.8346004486084	9.47903347015381	10.1689453125	9.9074878692627	8.71882820129395	10.0072269439697	9.24170303344727	11.9225425720215	9.335862159729	9.90962409973145	7.88400363922119	8.8836555480957	9.61707496643066	17.1316413879395	16.8091926574707	16.7424201965332	1.30282780475678E-12	1.176545	P36957	DLST	Dihydrolipoyllysine-residue succinyltransferase component of 2-oxoglutarate dehydrogenase complex, mitochondrial	P36957	ODO2_HUMAN
15.3733777999878	15.4931945800781	15.3445768356323	15.0894460678101	15.2582597732544	15.1101303100586	15.1012859344482	15.1331205368042	15.205714225769	15.0163631439209	15.4339275360107	15.3995952606201	15.0841369628906	15.071949005127	14.9012823104858	14.9677495956421	15.1538619995117	15.0364418029785	15.2587032318115	15.2206249237061	15.0328855514526	1.13072618368417E-13	1.186457	P37108	SRP14	Signal recognition particle 14 kDa protein	P37108	SRP14_HUMAN
12.1450519561768	10.3974380493164	9.68506240844727	11.8123798370361	13.4896965026855	11.9336605072021	12.0221376419067	12.2199077606201	9.33518600463867	11.4112176895142	9.66165924072266	9.03588962554932	15.364013671875	10.4877433776855	9.43342304229736	12.6857585906982	12.1688232421875	9.70578384399414	9.93681335449219	9.96143341064453	9.15109252929688	2.26318038533068E-11	1.164693	P37802	TAGLN2	Transgelin-2	P37802	TAGL2_HUMAN
11.4633235931396	10.056939125061	9.50881290435791	11.7546300888062	11.454776763916	10.7380123138428	10.4021015167236	10.3367404937744	9.11388111114502	10.3234882354736	9.89145851135254	9.91067504882813	14.3492450714111	12.2799320220947	9.44030380249023	11.386962890625	11.4078350067139	10.0100116729736	8.98657417297363	8.96369934082031	9.89933586120605	2.44713600754391E-11	1.164351	P37837	TALDO1	Transaldolase	P37837	TALDO_HUMAN
17.7756404876709	17.5951728820801	17.288200378418	17.6222305297852	18.0632820129395	17.4728660583496	17.5686531066895	17.8726425170898	17.4869537353516	17.5668106079102	18.0658073425293	17.6795692443848	17.5456371307373	17.9613800048828	17.666877746582	17.5057220458984	17.7443771362305	17.6311264038086	19.0444087982178	18.9242191314697	18.9204730987549	3.2374645663775E-14	1.192311	P38159	RBMX	RNA-binding motif protein, X chromosome	P38159	RBMX_HUMAN
12.2203559875488	11.7932739257813	10.1188430786133	12.3510112762451	11.9704465866089	10.3444404602051	12.6904354095459	12.0360956192017	10.3831462860107	12.559814453125	12.0298042297363	10.60862159729	12.4874286651611	12.2687435150146	10.2743453979492	12.2872228622437	11.7599201202393	10.496129989624	16.0915298461914	16.1592025756836	16.1685981750488	2.30424287596728E-12	1.174214	P38432	COIL	Coilin	P38432	COIL_HUMAN
15.6365261077881	15.3621025085449	15.4480066299438	15.6741466522217	15.6001482009888	15.5986595153809	15.4757556915283	15.3980960845947	15.4594030380249	15.5790939331055	15.4344844818115	15.6388187408447	16.046215057373	15.3830642700195	15.5574159622192	15.6343441009521	15.4194717407227	15.4786777496338	16.7942390441895	16.6308517456055	16.4622077941895	5.77946761168655E-14	1.189277	P38646	HSPA9	Stress-70 protein, mitochondrial	P38646	GRP75_HUMAN
17.7923583984375	18.1383419036865	17.0371932983398	17.1518745422363	17.6023292541504	16.6275672912598	17.5284366607666	17.7845077514648	16.8286094665527	17.3972358703613	17.6308517456055	16.6467933654785	17.2795505523682	17.6645393371582	16.7566795349121	17.5489387512207	17.8170394897461	16.9960746765137	20.0571937561035	20.3121318817139	20.2902145385742	1.67668597254244E-14	1.19533	P38919	EIF4A3	Eukaryotic initiation factor 4A-III	P38919	IF4A3_HUMAN
11.384090423584	10.8877811431885	11.2490520477295	12.4357986450195	11.8691825866699	11.973744392395	11.410756111145	11.415602684021	11.7310352325439	12.2871685028076	11.5940275192261	11.0529251098633	13.5575771331787	11.556640625	10.8829145431519	12.1656150817871	11.6049795150757	11.4608192443848	16.6333923339844	16.7124099731445	16.2772941589355	8.70715738136857E-13	1.178131	P39019	RPS19	40S ribosomal protein S19	P39019	RS19_HUMAN
15.9771070480347	15.4311933517456	14.9765186309814	16.4337539672852	16.1154766082764	15.82470703125	16.3107471466064	15.9204769134521	15.6416053771973	16.3515281677246	15.9456634521484	15.5754861831665	16.8957710266113	16.0670394897461	15.6129493713379	16.4429874420166	15.8754034042358	15.4597005844116	17.1096134185791	17.0882740020752	16.7304420471191	8.22493168992841E-14	1.18782	P39023	RPL3	60S ribosomal protein L3	P39023	RL3_HUMAN
13.2600288391113	13.0768642425537	13.5680904388428	13.2799863815308	13.0706033706665	13.2048416137695	13.342493057251	13.0660209655762	13.3181133270264	13.1722402572632	13.1379432678223	13.0309534072876	13.4744462966919	12.9869289398193	12.9757518768311	13.1193523406982	13.1545867919922	13.1823282241821	10.9928274154663	10.8104553222656	8.70372295379639	4.32989975989698E-10	1.150596	P39656	DDOST	Dolichyl-diphosphooligosaccharide--protein glycosyltransferase 48 kDa subunit	P39656	OST48_HUMAN
10.8213062286377	11.2655467987061	10.9550037384033	13.4397201538086	13.7648572921753	12.2882385253906	12.2659320831299	12.9056625366211	9.99838256835938	12.3342237472534	11.5770959854126	9.50586986541748	14.8907909393311	11.0385398864746	10.5353622436523	12.6911716461182	12.4879388809204	11.2244739532471	12.1988153457642	10.7467308044434	10.1563396453857	1.80329018851751E-11	1.165685	P39687	ANP32A	Acidic leucine-rich nuclear phosphoprotein 32 family member A	P39687	AN32A_HUMAN
17.910831451416	18.4990653991699	18.7774505615234	17.2740097045898	17.8067016601563	18.0179061889648	17.6378345489502	18.1487617492676	18.5264225006104	17.6451148986816	18.3622817993164	18.6289863586426	17.3880481719971	18.0109825134277	18.2944011688232	17.3654193878174	18.2020568847656	18.486141204834	14.0916299819946	14.1895217895508	13.7976198196411	1.28914618299821E-14	1.196831	P39748	FEN1	Flap endonuclease 1	P39748	FEN1_HUMAN
12.6239929199219	13.1963167190552	12.9673871994019	12.6130266189575	12.7282876968384	12.5254764556885	12.5455436706543	12.9226779937744	12.7060213088989	12.7406625747681	12.9851875305176	12.8915243148804	13.069616317749	12.6700611114502	12.2011890411377	12.6292457580566	12.9565753936768	12.5811805725098	13.6150856018066	13.6942014694214	12.9386768341064	1.5974556106104E-11	1.166209	P40222	TXLNA	Alpha-taxilin	P40222	TXLNA_HUMAN
12.3413333892822	11.9188060760498	11.013843536377	13.0720272064209	12.8122501373291	12.2085409164429	12.6867027282715	12.6683864593506	11.4070453643799	12.7860250473022	11.7256469726563	9.71337127685547	14.7895011901855	11.2465648651123	11.0700206756592	12.9543857574463	12.4775590896606	11.4167795181274	14.9405040740967	14.6310939788818	14.4423122406006	2.44434435731352E-15	1.205158	P40227	CCT6A	T-complex protein 1 subunit zeta	P40227	TCPZ_HUMAN
12.8149242401123	10.399169921875	12.9153461456299	12.9876041412354	12.9813766479492	13.6436614990234	12.8182239532471	12.8520317077637	13.2679405212402	12.9441833496094	12.6908149719238	12.761209487915	12.5784912109375	12.7618455886841	13.0021686553955	12.6366157531738	12.4280128479004	13.035174369812	10.7733030319214	10.8471488952637	8.22611427307129	8.40606977338135E-08	1.106018	P40424	PBX1	Pre-B-cell leukemia transcription factor 1	P40424	PBX1_HUMAN
19.4079399108887	18.8927764892578	18.5220909118652	19.8141689300537	19.5169219970703	19.2368545532227	19.6519794464111	19.5421905517578	19.1716117858887	19.7598896026611	19.3284111022949	19.1706886291504	20.0840511322021	19.4326171875	19.0511379241943	19.7958908081055	19.3065948486328	18.7791900634766	20.3984146118164	20.5125865936279	20.180154800415	3.48141640536402E-13	1.181793	P40429	RPL13A	60S ribosomal protein L13a	P40429	RL13A_HUMAN
12.0530815124512	8.71421337127686	10.2598867416382	12.2891683578491	12.9719886779785	12.2503042221069	12.4663133621216	11.3478708267212	9.2370662689209	11.8642292022705	10.8323345184326	9.92099380493164	15.5646324157715	9.73989105224609	8.27114582061768	12.6354503631592	12.4870319366455	9.22623443603516	10.0463523864746	10.2927379608154	10.480541229248	3.49981740641631E-13	1.181757	P40925	MDH1	Malate dehydrogenase, cytoplasmic	P40925	MDHC_HUMAN
14.2476739883423	12.8519668579102	12.1649141311646	15.1065063476563	15.1069679260254	14.019681930542	13.875545501709	14.3746614456177	12.7658739089966	13.8990173339844	13.1140670776367	12.1851406097412	16.7293491363525	12.3049821853638	13.1667766571045	14.3074741363525	14.1488952636719	12.5209808349609	13.7581691741943	13.4880466461182	12.5717868804932	1.00262062430313E-12	1.177613	P40926	MDH2	Malate dehydrogenase, mitochondrial	P40926	MDHM_HUMAN
14.8269519805908	14.5368461608887	14.8714056015015	14.6665515899658	14.4672880172729	14.8478240966797	14.6268281936646	14.4756898880005	14.86474609375	14.6253929138184	14.4978485107422	14.8517570495605	14.6620578765869	14.3139028549194	14.4674949645996	14.5183038711548	14.5309295654297	14.6709413528442	12.2786283493042	12.0900783538818	12.0033588409424	2.09783857406559E-12	1.174588	P40937	RFC5	Replication factor C subunit 5	P40937	RFC5_HUMAN
14.3572368621826	14.2070236206055	14.5227565765381	14.4615306854248	14.1850242614746	14.522159576416	14.3318490982056	14.0760822296143	14.5326070785522	14.3961954116821	14.2479839324951	14.5821933746338	14.4034519195557	14.1071338653564	14.4592113494873	14.2333202362061	14.1480865478516	14.4373264312744	11.6710872650146	11.3356428146362	11.2443084716797	2.20529362605359E-13	1.18363	P40938	RFC3	Replication factor C subunit 3	P40938	RFC3_HUMAN
11.6877307891846	12.1019840240479	11.2645435333252	11.7309427261353	11.8485450744629	11.9754276275635	12.0327167510986	11.893726348877	11.7545127868652	11.7468881607056	11.7564172744751	11.4947147369385	12.8790264129639	11.2667474746704	11.2657537460327	11.798770904541	11.5493335723877	10.8119678497314	12.3311882019043	11.3682556152344	10.9697532653809	6.51859958739912E-09	1.133772	P40939	HADHA	Trifunctional enzyme subunit alpha, mitochondrial	P40939	ECHA_HUMAN
13.3993911743164	14.3255529403687	13.8928928375244	13.4419937133789	13.4510183334351	13.2322654724121	13.4677276611328	13.5095701217651	13.3871650695801	13.1934452056885	13.6690845489502	13.5587387084961	13.7942810058594	13.6422424316406	12.7339305877686	13.2446975708008	13.5269470214844	13.1658725738525	13.7220115661621	13.8659086227417	13.3853645324707	1.00096714150979E-12	1.177624	P41091	EIF2S3	Eukaryotic translation initiation factor 2 subunit 3	P41091	IF2G_HUMAN
12.9526433944702	12.5444288253784	12.6833782196045	12.5569305419922	12.5731353759766	12.877965927124	12.5640621185303	12.2746334075928	12.7885494232178	12.6024074554443	12.5092105865479	12.8553152084351	12.4674701690674	12.8058776855469	12.826696395874	12.5903663635254	12.3695373535156	12.8569669723511	12.6822032928467	12.3292713165283	12.8110008239746	5.54098151376446E-13	1.179939	P41208	CETN2	Centrin-2	P41208	CETN2_HUMAN
13.462272644043	13.5518054962158	13.0205049514771	13.0208511352539	13.2673320770264	12.8464508056641	13.2800674438477	13.4844741821289	13.1283206939697	13.1544647216797	13.4588670730591	13.0259037017822	13.1191205978394	13.4696655273438	12.8978824615479	13.1962146759033	13.5221462249756	13.1963539123535	16.1115112304688	16.2302532196045	16.1348724365234	3.37277249234408E-13	1.18191	P41223	BUD31	Protein BUD31 homolog	P41223	BUD31_HUMAN
8.99800777435303	9.68484878540039	8.96403980255127	10.6900186538696	9.26353073120117	9.82811737060547	9.70656299591064	9.40217781066895	9.50008010864258	9.07203674316406	9.48477172851563	9.48813438415527	12.4783620834351	8.83238220214844	8.92780780792236	9.38998603820801	8.95145225524902	9.69901466369629	10.2920875549316	9.33933925628662	10.5536470413208	7.57328586465845E-09	1.132646	P41250	GARS1	Glycine--tRNA ligase	P41250	GARS_HUMAN
11.8437480926514	8.55787563323975	10.0794620513916	11.9474048614502	10.9415693283081	10.2497539520264	11.8262224197388	10.6869421005249	10.4243469238281	11.7476463317871	10.9753150939941	10.736837387085	13.792763710022	12.4484004974365	9.33438014984131	11.4071865081787	10.3136863708496	10.4935970306396	11.2499809265137	10.4230709075928	10.5449485778809	8.48058197338335E-08	1.105837	P41252	IARS1	Isoleucine--tRNA ligase, cytoplasmic	P41252	SYIC_HUMAN
13.5645656585693	14.1515970230103	14.2068138122559	13.8693981170654	14.6075201034546	14.0908355712891	13.8752698898315	14.367790222168	14.137393951416	14.0785026550293	14.1153717041016	13.7291994094849	14.0070705413818	14.0869693756104	13.8186569213867	14.3217601776123	14.4380702972412	14.1840629577637	12.6497917175293	10.7552318572998	10.7340908050537	3.84871923871148E-09	1.137554	P41567	EIF1	Eukaryotic translation initiation factor 1	P41567	EIF1_HUMAN
15.7833890914917	15.9419136047363	15.9497261047363	15.7154674530029	15.6842880249023	15.8588714599609	15.7240257263184	15.7242784500122	15.9610786437988	15.8570356369019	15.8704719543457	15.926794052124	15.5201025009155	15.7264175415039	15.7888622283936	15.6257476806641	15.9259605407715	15.9436302185059	13.166633605957	13.2436504364014	12.9165115356445	9.62168398371225E-14	1.187171	P42166	TMPO	Lamina-associated polypeptide 2, isoform alpha	P42166	LAP2A_HUMAN
14.0146045684814	14.0936632156372	14.0035991668701	13.9131498336792	14.0238962173462	14.0077800750732	13.8694286346436	13.8433265686035	13.9707107543945	13.906325340271	14.079080581665	14.0090942382813	13.8101024627686	13.8472385406494	13.8072624206543	13.8643112182617	14.020299911499	13.9504051208496	11.5288524627686	11.6794214248657	10.7679891586304	6.73767716676045E-13	1.179105	P42167	TMPO	Lamina-associated polypeptide 2, isoforms beta/gamma	P42167	LAP2B_HUMAN
16.4147033691406	16.7058620452881	16.9805088043213	16.4181537628174	16.3964080810547	16.9173965454102	16.2970275878906	16.4301319122314	16.9022445678711	16.3705711364746	16.4181251525879	16.9273834228516	16.3025798797607	16.4458961486816	16.9936656951904	16.4218559265137	16.5657958984375	16.9093570709229	15.4140892028809	15.4481410980225	15.215428352356	8.86887565719335E-15	1.19929	P42285	MTREX	Exosome RNA helicase MTR4	P42285	MTREX_HUMAN
13.0355701446533	12.0131950378418	12.6015920639038	13.696834564209	12.9986886978149	12.8679695129395	13.6485280990601	12.9421653747559	13.2161388397217	13.3607482910156	12.8565883636475	12.3771438598633	14.4579772949219	13.1046915054321	13.1341247558594	13.6559972763062	13.1109991073608	12.9463653564453	15.9491748809814	16.025634765625	15.4155807495117	6.02469088195145E-12	1.17033	P42677	RPS27	40S ribosomal protein S27	P42677	RS27_HUMAN
11.2140216827393	11.5602531433105	10.6249408721924	8.83331871032715	10.6318168640137	10.5823192596436	10.0636520385742	11.3747835159302	11.157413482666	10.6749668121338	10.7507276535034	9.86689472198486	10.3273305892944	10.5128726959229	9.04226493835449	11.0431022644043	10.8447875976563	10.4453020095825	9.62408924102783	9.62938499450684	8.35957622528076	1.67749808028709E-08	1.12603	P42695	NCAPD3	Condensin-2 complex subunit D3	P42695	CNDD3_HUMAN
12.5874557495117	12.3232555389404	12.1383247375488	13.4689912796021	12.5935649871826	13.1197032928467	13.2969837188721	12.6096448898315	12.4318809509277	13.1355876922607	12.6103572845459	12.4917869567871	13.1490802764893	12.6171369552612	12.9474620819092	13.0418729782104	12.2522420883179	12.542179107666	12.5307312011719	11.9465770721436	12.1448621749878	2.82183345992779E-10	1.152819	P42696	RBM34	RNA-binding protein 34	P42696	RBM34_HUMAN
11.7426862716675	10.9548168182373	11.3011436462402	12.1208209991455	11.4572134017944	11.3264350891113	11.6289072036743	11.1863346099854	11.0904712677002	11.5173358917236	10.4397430419922	9.89643478393555	13.4216957092285	10.4955921173096	10.8658103942871	11.6564064025879	10.8650541305542	11.2938995361328	13.433708190918	12.8929300308228	12.9405708312988	6.72577550266867E-11	1.159747	P42704	LRPPRC	Leucine-rich PPR motif-containing protein, mitochondrial	P42704	LPPRC_HUMAN
15.4111995697021	15.1213531494141	14.7732887268066	15.6568927764893	15.5022373199463	15.2381401062012	15.5305786132813	15.3196659088135	15.1831493377686	15.514404296875	15.2755317687988	15.0069961547852	16.0432357788086	15.3942279815674	15.2699127197266	15.7112808227539	15.1627807617188	15.0075597763062	16.4588356018066	16.5553359985352	16.2048683166504	1.69545484144926E-13	1.184775	P42766	RPL35	60S ribosomal protein L35	P42766	RL35_HUMAN
11.1285305023193	10.5923185348511	11.0679359436035	12.3503341674805	12.1118936538696	11.5710716247559	9.95971202850342	11.6077451705933	11.2068557739258	11.3212985992432	9.98024368286133	9.84934043884277	13.7473335266113	10.3948173522949	10.2230834960938	11.6394920349121	11.150671005249	9.88481330871582	10.7951602935791	10.6797456741333	9.58157539367676	8.54472103917196E-12	1.168874	P42771	CDKN2A	Cyclin-dependent kinase inhibitor 2A	P42771	CDN2A_HUMAN
11.4092922210693	12.1869821548462	12.0568428039551	11.9945869445801	12.3461217880249	12.0454072952271	11.5040407180786	11.8000946044922	11.9842128753662	11.7050743103027	11.5273456573486	11.3681297302246	12.4814643859863	11.8265686035156	11.865348815918	11.9239082336426	12.0307054519653	11.9367809295654	10.7141399383545	10.455005645752	9.88647270202637	4.84269282556478E-09	1.135928	P43034	PAFAH1B1	Platelet-activating factor acetylhydrolase IB subunit beta	P43034	LIS1_HUMAN
17.0884017944336	17.0233879089355	16.1904487609863	16.8792915344238	16.998046875	16.4091472625732	17.0848350524902	16.9895877838135	16.4025115966797	16.9802665710449	16.9521427154541	16.2118453979492	17.2016201019287	16.9526596069336	16.3291053771973	16.9174518585205	16.8954734802246	16.4106140136719	20.1774597167969	20.1917285919189	20.1896362304688	1.77438632181946E-13	1.184594	P43243	MATR3	Matrin-3	P43243	MATR3_HUMAN
18.0559577941895	18.0994529724121	18.5945625305176	17.931079864502	18.0150089263916	18.2347240447998	17.9491767883301	18.0149250030518	18.4396553039551	17.9054908752441	18.0555839538574	18.350170135498	17.8807830810547	18.0101833343506	18.3112258911133	18.0327491760254	18.1300277709961	18.2771034240723	11.0241279602051	9.95542907714844	10.0589618682861	1.13991057718125E-14	1.198003	P43246	MSH2	DNA mismatch repair protein Msh2	P43246	MSH2_HUMAN
14.2325553894043	14.047947883606	14.1062068939209	13.9890213012695	13.8509435653687	13.6105136871338	14.0995597839355	13.8578281402588	13.7478046417236	14.0127067565918	13.8911266326904	13.7359180450439	14.1301193237305	13.7754526138306	13.5523662567139	13.913501739502	13.7419509887695	13.6383724212646	12.3366222381592	8.54409408569336	10.4931974411011	1.44635711515822E-11	1.166648	P43307	SSR1	Translocon-associated protein subunit alpha	P43307	SSRA_HUMAN
11.9016895294189	6.79535961151123	9.14822769165039	12.6688938140869	13.0223083496094	10.8328437805176	10.7889022827148	11.9665641784668	9.29691410064697	10.7471189498901	9.25947952270508	9.1228723526001	14.7203569412231	9.31711769104004	8.49118423461914	11.6253366470337	11.4055290222168	9.20801544189453	10.008581161499	9.38374614715576	9.75164794921875	9.20730699973325E-12	1.168554	P43487	RANBP1	Ran-specific GTPase-activating protein	P43487	RANG_HUMAN
13.2712669372559	12.9537343978882	13.0966730117798	13.9191875457764	14.5050468444824	14.2083683013916	14.1311874389648	14.109016418457	14.0013513565063	14.1297836303711	14.3293104171753	14.3456439971924	13.9520225524902	14.1432247161865	14.2296371459961	13.8391799926758	13.7323455810547	13.8209285736084	11.6834583282471	11.0890998840332	8.34332942962646	8.18908059527613E-14	1.18785	P45973	CBX5	Chromobox protein homolog 5	P45973	CBX5_HUMAN
14.2094259262085	13.9828624725342	14.2012462615967	14.6612033843994	14.4985828399658	14.4646301269531	14.4821262359619	14.4289493560791	14.526517868042	14.7487535476685	14.7096538543701	14.5054607391357	14.4602355957031	14.4434061050415	14.1346492767334	14.365348815918	14.4662475585938	14.4860830307007	12.5545272827148	12.303466796875	10.5270919799805	1.92189852331607E-13	1.184216	P46013	MKI67	Proliferation marker protein Ki-67	P46013	KI67_HUMAN
12.4059925079346	12.646632194519	12.4006824493408	12.6160583496094	12.3938789367676	12.4327411651611	12.4971828460693	12.3833332061768	12.298415184021	12.6799163818359	12.2127075195313	12.2636089324951	13.2333831787109	12.4921531677246	11.9788665771484	12.3984804153442	12.2881574630737	12.2000217437744	12.0292949676514	11.4438800811768	9.62306022644043	4.14162944545428E-11	1.161977	P46060	RANGAP1	Ran GTPase-activating protein 1	P46060	RAGP1_HUMAN
16.8845710754395	17.1529941558838	17.6227207183838	16.0925693511963	16.4624042510986	17.0988159179688	16.1993675231934	16.4836349487305	17.3786926269531	16.0792961120605	16.5497550964355	17.3524742126465	15.8638210296631	16.3724555969238	17.238597869873	16.4155120849609	16.6373710632324	17.5213146209717	11.9546127319336	12.5945177078247	11.457368850708	4.03193236818025E-14	1.191059	P46063	RECQL	ATP-dependent DNA helicase Q1	P46063	RECQ1_HUMAN
15.1005802154541	14.6670169830322	13.9995861053467	15.6122560501099	15.2304925918579	14.7955093383789	15.5780048370361	15.1642045974731	14.6328449249268	15.5519428253174	15.241455078125	14.7109785079956	15.64133644104	15.2950954437256	14.655499458313	15.5435733795166	15.0182275772095	14.4145879745483	14.2380142211914	13.6334781646729	13.1188068389893	2.79322931652231E-14	1.193051	P46087	NOP2	Probable 28S rRNA (cytosine(4447)-C(5))-methyltransferase	P46087	NOP2_HUMAN
11.1962013244629	12.0283393859863	11.8695726394653	12.4075622558594	12.1031131744385	12.0213088989258	12.0273761749268	12.2887496948242	12.0826044082642	12.4047756195068	12.0972843170166	11.9874057769775	12.0473833084106	12.0453205108643	11.9831390380859	11.9680690765381	11.0515289306641	11.4404182434082	10.14306640625	8.07756328582764	9.66943740844727	6.28423924613927E-11	1.160057	P46100	ATRX	Transcriptional regulator ATRX	P46100	ATRX_HUMAN
15.5087070465088	14.906587600708	14.6156425476074	15.9002380371094	15.5286302566528	15.3084144592285	15.739236831665	15.5331439971924	15.0667114257813	15.7634325027466	15.3711805343628	15.0519638061523	16.485258102417	15.7593517303467	15.2197608947754	15.9110422134399	15.4446077346802	15.0922355651855	17.2302169799805	17.2925834655762	17.1176109313965	4.60067795073922E-14	1.190251	P46776	RPL27A	60S ribosomal protein L27a	P46776	RL27A_HUMAN
15.0887813568115	14.6188182830811	13.6245574951172	15.3561096191406	15.1697177886963	14.3759269714355	15.3697719573975	15.1360387802124	14.3478755950928	15.3036441802979	14.8829498291016	14.0585441589355	16.1667022705078	15.2377309799194	14.4025983810425	15.7321071624756	14.9900207519531	14.1903648376465	17.0127639770508	16.845832824707	15.6653699874878	6.16981761125583E-14	1.189037	P46777	RPL5	60S ribosomal protein L5	P46777	RL5_HUMAN
14.2961807250977	13.767560005188	13.4473323822021	14.7104167938232	14.4156494140625	14.1887941360474	14.6529102325439	14.3363695144653	14.1618757247925	14.6305437088013	14.1943264007568	13.9220781326294	15.2242317199707	14.4517593383789	14.0604333877563	14.7197704315186	14.1659736633301	13.8476963043213	15.8488187789917	15.8215293884277	15.5641794204712	3.60455562185434E-14	1.191798	P46778	RPL21	60S ribosomal protein L21	P46778	RL21_HUMAN
15.0676460266113	14.3672256469727	14.1421279907227	15.5325508117676	15.2567939758301	15.0610008239746	15.400203704834	15.1153993606567	14.8553600311279	15.3654766082764	15.1083850860596	14.7643299102783	16.0771827697754	15.1898136138916	14.8742351531982	15.4235067367554	14.8825988769531	14.6205177307129	16.6026306152344	16.7062835693359	16.0848388671875	1.18368905385013E-13	1.186265	P46779	RPL28	60S ribosomal protein L28	P46779	RL28_HUMAN
14.9486284255981	14.562520980835	14.6738119125366	15.5373096466064	15.2936000823975	15.4003639221191	15.3441543579102	15.0363292694092	15.2579288482666	15.4111824035645	15.1221303939819	15.0729427337646	16.5446662902832	15.1784477233887	15.0604562759399	15.5760593414307	15.1335821151733	15.077522277832	18.639892578125	18.7917385101318	18.3409461975098	4.27929481786229E-14	1.190698	P46781	RPS9	40S ribosomal protein S9	P46781	RS9_HUMAN
13.8037376403809	13.7874774932861	13.9738426208496	14.1675510406494	13.9539804458618	14.1629581451416	13.9707927703857	13.9131917953491	14.2381935119629	14.1449346542358	13.8143177032471	13.9846153259277	14.7045364379883	13.9661798477173	14.016489982605	14.0997009277344	13.9461965560913	14.0049886703491	16.8425273895264	16.9637680053711	16.4426612854004	9.29699543371814E-14	1.187315	P46782	RPS5	40S ribosomal protein S5	P46782	RS5_HUMAN
15.6859931945801	16.1289749145508	16.2733383178711	15.8244638442993	16.2330474853516	16.3935432434082	15.6430892944336	15.9966449737549	16.3200378417969	15.7450256347656	16.3162040710449	16.4077377319336	16.3138389587402	16.0651931762695	15.8738708496094	16.1413078308105	16.2083034515381	16.2423152923584	18.3674659729004	18.4085426330566	17.6460971832275	1.11700509566278E-13	1.186533	P46783	RPS10	40S ribosomal protein S10	P46783	RS10_HUMAN
13.088171005249	13.1554470062256	13.5590801239014	13.2105560302734	13.1295766830444	13.5089311599731	13.0702514648438	13.0986995697021	13.4835004806519	13.1488056182861	13.0507774353027	13.5404891967773	13.1382808685303	12.8639945983887	13.2454814910889	13.2194519042969	13.0293273925781	13.3225326538086	11.9450855255127	11.0510749816895	10.7697706222534	5.39203641372883E-13	1.180043	P46821	MAP1B	Microtubule-associated protein 1B	P46821	MAP1B_HUMAN
11.5240001678467	10.3465118408203	11.2166271209717	10.8159236907959	11.0704860687256	10.8955612182617	10.9192638397217	11.2148551940918	10.940559387207	11.3249807357788	10.8416738510132	11.0682353973389	12.4792747497559	11.9426488876343	11.319712638855	10.6423139572144	10.6905746459961	10.6830682754517	11.4675025939941	10.74351978302	9.45576858520508	2.23357361580379E-10	1.154002	P47756	CAPZB	F-actin-capping protein subunit beta	P47756	CAPZB_HUMAN
12.201099395752	11.908016204834	8.75397968292236	10.0793495178223	12.5110101699829	11.8916893005371	11.7669715881348	11.8578872680664	10.3192310333252	11.6422681808472	9.13452339172363	9.19027233123779	13.4938402175903	11.3494777679443	8.74819755554199	12.0491790771484	12.302206993103	9.64128684997559	13.3116264343262	13.4307193756104	12.2059803009033	1.00976931432831E-08	1.130377	P47813	EIF1AX	Eukaryotic translation initiation factor 1A, X-chromosomal	P47813	IF1AX_HUMAN
11.9689073562622	11.483452796936	12.2738990783691	12.0698080062866	11.0952281951904	12.3829774856567	11.7240476608276	11.3268413543701	11.9814929962158	11.6680755615234	10.9957733154297	11.3122615814209	13.4660243988037	10.9968547821045	10.9947166442871	11.6512422561646	11.0269412994385	11.7287540435791	11.6292724609375	11.0625667572021	10.3350524902344	2.68770226683745E-10	1.153075	P47897	QARS1	Glutamine--tRNA ligase	P47897	SYQ_HUMAN
14.3060302734375	14.2348518371582	14.115198135376	14.6441631317139	14.4044857025146	14.3781938552856	14.437162399292	14.085090637207	14.1883125305176	14.4029426574707	13.7215442657471	13.8377857208252	15.2239036560059	13.8259172439575	14.089412689209	14.572437286377	13.8866996765137	13.5343856811523	15.2205276489258	15.3035354614258	14.8811473846436	3.21622528820903E-13	1.182101	P47914	RPL29	60S ribosomal protein L29	P47914	RL29_HUMAN
10.4108285903931	9.13030433654785	12.4768304824829	12.2091693878174	10.4292945861816	11.5589513778687	11.7233667373657	11.9796772003174	10.6404476165771	15.5981502532959	12.056640625	11.5602693557739	11.3622150421143	11.9860057830811	10.1404590606689	11.6419763565063	10.4494190216064	11.7576189041138	10.692195892334	11.5900554656982	12.8419246673584	4.33347913830869E-14	1.190592	P47929	LGALS7	Galectin-7	P47929	LEG7_HUMAN
8.57264804840088	8.83120155334473	9.72784614562988	9.25484466552734	9.26231479644775	9.28516387939453	9.67722511291504	9.0505485534668	8.89463996887207	7.9283390045166	9.63071632385254	9.54604148864746	9.00319004058838	9.71987628936768	9.9117488861084	7.9431266784668	8.16734981536865	9.93306446075439	11.7885112762451	11.339524269104	11.5543994903564	1.21030137974939E-09	1.14487	P48426;P78356	PIP4K2A;PIP4K2B	Phosphatidylinositol 5-phosphate 4-kinase type-2 alpha;Phosphatidylinositol 5-phosphate 4-kinase type-2 beta	P48426;P78356	PI42A_HUMAN;PI42B_HUMAN
13.4161472320557	14.2603788375854	14.1585006713867	13.1106662750244	13.5677881240845	14.1535139083862	13.6479406356812	13.6139144897461	14.2601947784424	13.5673599243164	13.6350536346436	14.0428848266602	13.2898197174072	13.5634212493896	14.2301893234253	13.4418048858643	13.8045988082886	14.1939764022827	9.42928886413574	9.14116859436035	9.40857219696045	3.92116053276575E-12	1.172065	P48431	SOX2	Transcription factor SOX-2	P48431	SOX2_HUMAN
12.6063785552979	11.6959381103516	10.8733215332031	12.7223262786865	12.3932456970215	11.8779945373535	12.2332305908203	12.3513050079346	11.2898941040039	12.3155097961426	11.3755168914795	9.95129776000977	14.2439937591553	11.3935861587524	10.9208822250366	12.3533954620361	11.9516487121582	11.030891418457	14.3005218505859	13.9164524078369	13.9189596176147	7.64707841088373E-12	1.169332	P48643	CCT5	T-complex protein 1 subunit epsilon	P48643	TCPE_HUMAN
13.1607761383057	13.2162170410156	13.1047592163086	12.9641571044922	13.1264638900757	13.0432624816895	13.0088653564453	13.1839027404785	13.115421295166	13.1108570098877	13.176456451416	13.0791988372803	13.081823348999	12.8540992736816	12.6282873153687	12.9056529998779	13.1833839416504	13.0104427337646	14.8482904434204	14.8937358856201	14.6919498443604	6.17127833138568E-14	1.189017	P48729	CSNK1A1	Casein kinase I isoform alpha	P48729	KC1A_HUMAN
12.7393741607666	15.4257478713989	15.7359104156494	13.3737554550171	13.7608108520508	13.208568572998	12.9428882598877	13.3110752105713	13.6110572814941	13.1730880737305	13.2376728057861	13.3642129898071	14.5189094543457	12.967212677002	13.7007913589478	12.9504508972168	13.2674961090088	13.7354192733765	8.84197998046875	9.3456859588623	8.99659252166748	3.75222308473341E-11	1.16244	P49189	ALDH9A1	4-trimethylaminobutyraldehyde dehydrogenase	P49189	AL9A1_HUMAN
14.7621326446533	13.92103099823	13.9811325073242	15.2186079025269	15.0089883804321	14.6980628967285	15.1957302093506	14.8618679046631	14.6595134735107	15.1738548278809	14.9038696289063	14.4997625350952	15.7463388442993	14.9998893737793	14.6824016571045	15.1176109313965	14.6496086120605	14.3016796112061	15.8693466186523	15.8474798202515	15.5464363098145	4.33347913830869E-14	1.190617	P49207	RPL34	60S ribosomal protein L34	P49207	RL34_HUMAN
10.4754085540771	9.30452919006348	9.18277931213379	10.6337556838989	11.080246925354	11.79079246521	11.3546657562256	12.1878299713135	11.2657461166382	12.1317920684814	10.1694068908691	9.88272857666016	14.0554637908936	12.0215301513672	9.00313758850098	11.3755989074707	11.5900926589966	9.45889091491699	9.18224716186523	9.70067691802979	9.65109443664551	4.06566188093351E-11	1.162065	P49321	NASP	Nuclear autoantigenic sperm protein	P49321	NASP_HUMAN
12.6784248352051	10.4155025482178	12.9036588668823	12.9430561065674	13.7384471893311	13.0292921066284	13.062629699707	13.5350551605225	12.7253398895264	13.3445291519165	11.8206005096436	9.28981399536133	15.8274250030518	11.9951457977295	10.0180625915527	12.9620885848999	12.9745674133301	11.5415678024292	11.6848258972168	11.6963081359863	9.45169830322266	1.46228951879561E-14	1.196287	P49327	FASN	Fatty acid synthase	P49327	FAS_HUMAN
12.9227428436279	12.2115421295166	11.5857276916504	13.3143138885498	13.086742401123	12.6339387893677	12.9623756408691	13.0383129119873	11.9582862854004	13.0394077301025	12.0003337860107	11.5835065841675	14.9016408920288	12.1169776916504	11.8911361694336	13.0929908752441	12.8441638946533	11.8334503173828	15.0057964324951	14.7004985809326	14.5822105407715	5.88174323330548E-13	1.179654	P49368	CCT3	T-complex protein 1 subunit gamma	P49368	TCPG_HUMAN
13.467658996582	13.7200555801392	13.8084278106689	13.5703411102295	13.6893539428711	13.6696166992188	13.583381652832	13.5950660705566	13.9041996002197	13.6330690383911	13.8880786895752	13.7665767669678	13.5593347549438	13.6919231414795	13.6800498962402	13.4527168273926	13.8104419708252	13.7706937789917	9.03678703308105	9.63374137878418	10.4810791015625	1.10244856436562E-12	1.177215	P49454	CENPF	Centromere protein F	P49454	CENPF_HUMAN
15.1073112487793	15.1803607940674	15.2323398590088	14.8928756713867	14.910005569458	14.8559112548828	14.8864040374756	14.9644346237183	15.0464115142822	14.8013887405396	15.213924407959	15.165732383728	14.9370031356812	14.9401397705078	14.8291006088257	14.7603559494019	14.9383773803711	14.8729686737061	14.8495121002197	14.7882995605469	14.6995363235474	2.86973412351954E-13	1.182559	P49458	SRP9	Signal recognition particle 9 kDa protein	P49458	SRP09_HUMAN
13.7178516387939	15.7455549240112	14.372597694397	13.8215007781982	13.8213176727295	13.8040180206299	13.7858848571777	13.9959163665771	14.5199909210205	13.7490901947021	13.8807220458984	14.0417518615723	15.0070323944092	13.9241256713867	14.339225769043	14.3244619369507	13.9288902282715	14.1201934814453	14.4694232940674	14.3930606842041	14.8961038589478	3.15351566782252E-11	1.163233	P49588	AARS1	Alanine--tRNA ligase, cytoplasmic	P49588	SYAC_HUMAN
13.3969058990479	13.4936323165894	13.6626758575439	13.2102565765381	13.4155368804932	13.408784866333	13.2304286956787	13.4190502166748	13.5658054351807	13.1400375366211	12.8041305541992	12.7326641082764	13.95237159729	13.1840209960938	13.4059238433838	13.7382364273071	13.2439298629761	13.7866477966309	13.031623840332	13.1768321990967	12.315357208252	2.13690060449728E-13	1.183778	P49591	SARS1	Serine--tRNA ligase, cytoplasmic	P49591	SYSC_HUMAN
12.6042137145996	12.8790588378906	13.0069103240967	13.5803127288818	13.5112953186035	13.7017593383789	13.3375816345215	13.3976135253906	13.634241104126	13.7552337646484	13.6647787094116	13.8133373260498	13.1699237823486	13.3986148834229	13.4703254699707	13.0354461669922	13.2081928253174	13.5100364685059	11.3145542144775	10.4578142166138	11.0479183197021	4.69156254829794E-12	1.171336	P49711	CTCF	Transcriptional repressor CTCF	P49711	CTCF_HUMAN
12.1528797149658	10.3935642242432	9.76979160308838	11.9512462615967	11.6394987106323	11.7055063247681	10.7192525863647	11.9863204956055	9.29397010803223	11.8613786697388	10.2492198944092	9.87058639526367	14.7087287902832	8.67275619506836	9.10810470581055	11.5478897094727	11.1814374923706	9.09783458709717	9.78073883056641	8.3006067276001	9.64522361755371	9.41676060730081E-11	1.15817	P49721	PSMB2	Proteasome subunit beta type-2	P49721	PSB2_HUMAN
12.05810546875	11.4552059173584	11.4491348266602	12.9628648757935	12.9732551574707	12.460111618042	12.9319114685059	12.5750999450684	11.8557567596436	12.7718496322632	12.4021072387695	12.0630130767822	13.6726961135864	12.4102029800415	11.5740966796875	12.3597593307495	11.8297271728516	11.662015914917	10.2093772888184	10.3274517059326	8.90238952636719	3.73077159202473E-10	1.151372	P49736	MCM2	DNA replication licensing factor MCM2	P49736	MCM2_HUMAN
13.7597618103027	14.6845951080322	12.7330045700073	13.6542682647705	13.3188066482544	12.6962089538574	14.8310661315918	13.7380294799805	12.3054332733154	13.9011077880859	13.3034610748291	11.8191032409668	13.5547409057617	14.0100297927856	11.9575681686401	13.9728088378906	14.1691093444824	12.2581405639648	17.9695129394531	18.5157661437988	18.6787300109863	1.51216926442386E-13	1.185278	P49756	RBM25	RNA-binding protein 25	P49756	RBM25_HUMAN
11.0571804046631	12.2441110610962	9.62636280059814	10.3782205581665	11.5153961181641	10.0438957214355	9.59411144256592	11.6026849746704	9.44202423095703	10.0743980407715	10.8536319732666	9.0884838104248	11.0639791488647	11.2583618164063	9.84253883361816	10.3528871536255	10.8897476196289	9.51259422302246	12.7318773269653	12.9500408172607	12.5067024230957	1.16546417803075E-07	1.099105	P49760	CLK2	Dual specificity protein kinase CLK2	P49760	CLK2_HUMAN
9.40165424346924	8.97524642944336	9.62665748596191	9.30859756469727	8.99530410766602	10.1365537643433	8.77627182006836	9.18549346923828	9.49012088775635	8.78338432312012	9.0410041809082	9.58051300048828	9.58905029296875	9.56094264984131	9.10846710205078	9.04077053070068	9.63549137115479	9.62545204162598	12.6596870422363	12.4009819030762	10.4870414733887	0.00013213789265939	1.006512	P49761	CLK3	Dual specificity protein kinase CLK3	P49761	CLK3_HUMAN
8.17834091186523	9.46794319152832	9.75996398925781	9.33164978027344	10.1152496337891	9.90993690490723	9.55803680419922	9.54450798034668	9.86380577087402	8.94466400146484	9.5767650604248	9.19761848449707	9.83600997924805	9.43185234069824	9.38613414764404	9.39700222015381	9.35807228088379	9.86204719543457	12.7525768280029	12.4229984283447	12.9035453796387	1.05964868736864E-09	1.145648	P49841	GSK3B	Glycogen synthase kinase-3 beta	P49841	GSK3B_HUMAN
16.1030311584473	16.147891998291	16.3227272033691	15.5760259628296	15.7547283172607	15.8776741027832	15.7145156860352	15.80393409729	16.1893138885498	15.8073530197144	15.9323968887329	16.2185554504395	15.5586585998535	15.8138980865479	16.0451984405518	15.7212181091309	15.9275722503662	16.1516418457031	11.5409078598022	11.8337726593018	11.1542911529541	4.08443465967653E-14	1.190951	P49916	LIG3	DNA ligase 3	P49916	DNLI3_HUMAN
14.2238206863403	14.0722799301147	14.4306688308716	14.6022081375122	14.5519666671753	14.7785453796387	14.3363552093506	14.3678979873657	14.6922492980957	14.5712127685547	14.5101051330566	14.8239250183105	14.2926473617554	14.2647342681885	14.4852228164673	14.376220703125	14.1989612579346	14.5655784606934	15.9551658630371	15.876428604126	15.9710674285889	2.44434435731352E-15	1.205158	P49959	MRE11	Double-strand break repair protein MRE11	P49959	MRE11_HUMAN
10.7120323181152	7.57386875152588	9.62255191802979	11.3041801452637	11.2346200942993	9.83982849121094	10.711597442627	11.8012809753418	6.50519180297852	11.6735982894897	10.1083374023438	8.98231506347656	14.3580951690674	8.52316284179688	10.2391042709351	11.3887977600098	11.5373573303223	9.06455421447754	8.98326206207275	8.14179611206055	9.61931133270264	1.76049670056508E-11	1.165791	P50395	GDI2	Rab GDP dissociation inhibitor beta	P50395	GDIB_HUMAN
13.310396194458	12.9641065597534	12.772087097168	13.2365493774414	13.141040802002	13.0838956832886	13.1761569976807	12.7816925048828	12.9586410522461	13.1866407394409	12.9634618759155	12.7769222259521	13.1065063476563	12.7768478393555	12.5949230194092	13.1862888336182	12.9393863677979	12.7577743530273	11.0247507095337	10.788402557373	10.9105577468872	1.66274087063932E-13	1.184869	P50402	EMD	Emerin	P50402	EMD_HUMAN
9.3250560760498	9.28253173828125	9.12881088256836	10.4362745285034	11.4973583221436	8.93539047241211	9.17369842529297	10.3894567489624	9.46413230895996	9.11610794067383	8.62923812866211	10.2813501358032	11.5630645751953	9.37192344665527	9.80161094665527	10.4813747406006	9.81118011474609	10.5887546539307	9.45148849487305	8.59590911865234	9.98231029510498	2.48679954198406E-10	1.153459	P50454	SERPINH1	Serpin H1	P50454	SERPH_HUMAN
14.2577638626099	13.7977676391602	14.4676513671875	15.130184173584	14.8118190765381	15.5991325378418	15.0706510543823	14.6097822189331	15.5000734329224	14.9798135757446	14.6045894622803	15.3649787902832	14.6071634292603	14.5583591461182	15.515362739563	14.6387901306152	14.5019130706787	15.2353782653809	12.5856418609619	12.4369258880615	12.6680564880371	1.6449251698711E-13	1.184909	P50570	DNM2	Dynamin-2	P50570	DYN2_HUMAN
14.8635969161987	14.3359508514404	13.9998950958252	15.2200183868408	14.726411819458	14.4744520187378	15.0176944732666	14.5428028106689	14.3337631225586	14.9622459411621	14.3206367492676	14.1763763427734	15.1738395690918	14.6195640563965	14.414532661438	15.1652183532715	14.5257024765015	13.8607940673828	15.604471206665	15.4482021331787	15.3650436401367	4.07391401438346E-13	1.181116	P50914	RPL14	60S ribosomal protein L14	P50914	RL14_HUMAN
13.6423873901367	12.6515092849731	12.0475597381592	13.7161054611206	13.441333770752	13.2355985641479	13.2550888061523	13.3547649383545	12.1912622451782	13.4301719665527	12.0982112884521	11.3574562072754	15.4482564926147	12.2185745239258	11.6309881210327	13.5973215103149	13.028528213501	12.1281700134277	15.5924510955811	15.2613973617554	15.1216421127319	1.87704784376624E-13	1.184334	P50990	CCT8	T-complex protein 1 subunit theta	P50990	TCPQ_HUMAN
12.6312189102173	12.1135063171387	11.5397644042969	12.989559173584	12.618293762207	12.271692276001	12.6111469268799	12.6544046401978	11.9434833526611	12.7246074676514	11.7060356140137	11.1707134246826	14.5787467956543	11.6631870269775	11.4036884307861	12.7566528320313	12.3859663009644	11.4373025894165	14.7559261322021	14.4203968048096	14.2646141052246	2.83112236137865E-12	1.173427	P50991	CCT4	T-complex protein 1 subunit delta	P50991	TCPD_HUMAN
9.47595024108887	9.5462532043457	8.71353530883789	9.97551250457764	9.97270202636719	10.783763885498	10.4560298919678	10.3880863189697	11.3171291351318	10.8585090637207	10.5278987884521	9.73611736297607	11.9677715301514	9.96144676208496	9.23577785491943	10.2264728546143	10.4883098602295	10.4467706680298	15.5875988006592	15.8142204284668	15.6892156600952	1.02305341799484E-11	1.168121	P51114	FXR1	Fragile X mental retardation syndrome-related protein 1	P51114	FXR1_HUMAN
12.9096221923828	13.0043210983276	12.6851387023926	13.6422882080078	13.1803894042969	13.1028175354004	13.1351013183594	13.1842212677002	13.014497756958	13.1138477325439	13.0515613555908	12.5274505615234	13.9292707443237	13.3125276565552	12.906081199646	13.2083625793457	13.0539035797119	13.0215263366699	17.3106536865234	17.5531883239746	17.1917667388916	1.05988614402462E-11	1.167961	P51116	FXR2	Fragile X mental retardation syndrome-related protein 2	P51116	FXR2_HUMAN
14.215030670166	13.9998455047607	14.1860389709473	13.8201160430908	13.6461391448975	13.9011106491089	13.836254119873	13.6081867218018	14.1095085144043	13.8824920654297	13.6406755447388	13.9010572433472	13.67409324646	13.5962924957275	13.7716674804688	13.8227787017822	13.6762933731079	13.9810447692871	13.3913259506226	9.75752449035645	9.08240509033203	6.8280137823715E-12	1.169801	P51530	DNA2	DNA replication ATP-dependent helicase/nuclease DNA2	P51530	DNA2_HUMAN
14.0322008132935	13.7958240509033	14.4043502807617	14.4392690658569	14.4307022094727	14.8267669677734	14.3307151794434	14.3307971954346	14.8257694244385	14.4685859680176	14.475887298584	15.0076484680176	14.1895561218262	14.2135553359985	14.7085590362549	14.2700071334839	14.1516981124878	14.6861457824707	12.1171541213989	12.3637380599976	11.0466041564941	2.6612781865631E-13	1.182861	P51532	SMARCA4	Transcription activator BRG1	P51532	SMCA4_HUMAN
13.7463569641113	13.3885688781738	13.3584976196289	13.4267711639404	13.436336517334	13.2279014587402	13.5760917663574	13.2816705703735	13.2095432281494	13.3314905166626	13.5291738510132	13.0791273117065	13.5996780395508	13.2051267623901	13.0500450134277	13.4287300109863	13.264139175415	13.1084871292114	11.8562507629395	10.1241159439087	10.1000337600708	8.61303551334192E-12	1.16884	P51571	SSR4	Translocon-associated protein subunit delta	P51571	SSRD_HUMAN
11.6411247253418	11.5480461120605	11.806658744812	11.7619476318359	11.9104175567627	12.2734127044678	11.7285614013672	11.6386547088623	12.2471675872803	11.8343200683594	12.0817708969116	12.6364803314209	11.4608192443848	12.2028121948242	12.4497833251953	11.7060070037842	11.8457880020142	12.5038585662842	9.63897323608398	9.55407810211182	8.6069803237915	4.47959144163403E-09	1.13648	P51608	MECP2	Methyl-CpG-binding protein 2	P51608	MECP2_HUMAN
14.3729686737061	14.3267421722412	14.7051067352295	14.5237760543823	14.505259513855	14.9028949737549	14.4623966217041	14.434362411499	14.8699169158936	14.4736423492432	14.5208854675293	14.9711942672729	14.5315418243408	14.3858699798584	14.8163576126099	14.292290687561	14.4137744903564	14.7697582244873	13.013708114624	13.0236196517944	12.7911787033081	4.03193236818025E-14	1.191074	P51610	HCFC1	Host cell factor 1	P51610	HCFC1_HUMAN
13.6332454681396	13.7529144287109	13.9979305267334	13.7268829345703	13.3902721405029	13.9458465576172	13.7072887420654	13.635570526123	14.0524349212646	13.7404327392578	13.6349935531616	13.9237012863159	13.9175930023193	13.6979446411133	13.9207162857056	13.6495342254639	13.7742176055908	14.1743383407593	14.5927276611328	14.785548210144	14.5917472839355	4.25762931916491E-11	1.161844	P51659	HSD17B4	Peroxisomal multifunctional enzyme type 2	P51659	DHB4_HUMAN
12.3960151672363	11.6020565032959	11.8677291870117	12.4352283477783	12.9749965667725	12.5023365020752	12.2668399810791	12.4729461669922	12.3485317230225	12.1746101379395	12.162971496582	12.4615964889526	13.3140106201172	12.1644687652588	12.3643608093262	12.4884576797485	12.2521533966064	12.2301654815674	9.24685096740723	9.03295421600342	10.2638273239136	2.37003516640171E-10	1.153702	P51858	HDGF	Hepatoma-derived growth factor	P51858	HDGF_HUMAN
13.479248046875	12.9160604476929	13.2127361297607	13.0026092529297	12.7319736480713	13.3195686340332	12.7998027801514	12.5483856201172	13.6085252761841	13.2453479766846	12.9291954040527	13.0054779052734	12.9667778015137	12.5604858398438	13.337890625	12.9597043991089	12.9642734527588	12.8728666305542	9.56145095825195	10.2590923309326	9.22750663757324	1.24799273157573E-08	1.128636	P51948	MNAT1	CDK-activating kinase assembly factor MAT1	P51948	MAT1_HUMAN
18.5913772583008	18.5815353393555	18.5386848449707	18.0316619873047	18.23020362854	18.2015075683594	18.0027275085449	18.0650520324707	18.3616027832031	18.0821628570557	18.3360404968262	18.4323844909668	18.0100135803223	18.2551612854004	18.4044647216797	18.2247200012207	18.2966899871826	18.5341644287109	19.9130210876465	19.9695358276367	19.9440422058105	3.01437964282297E-14	1.192654	P51991	HNRNPA3	Heterogeneous nuclear ribonucleoprotein A3	P51991	ROA3_HUMAN
18.2534675598145	19.3134613037109	18.7669486999512	19.0992660522461	17.9374122619629	19.2319183349609	20.1913528442383	18.5236415863037	19.0861473083496	19.3202991485596	18.1703872680664	18.4837493896484	18.5776386260986	18.7783107757568	19.4348258972168	19.1372833251953	19.2128524780273	18.8634376525879	19.5758876800537	19.6057929992676	19.6973133087158	8.83029456450233E-15	1.199444	P52272	HNRNPM	Heterogeneous nuclear ribonucleoprotein M	P52272	HNRPM_HUMAN
16.3108825683594	16.2815799713135	16.1107215881348	16.1502933502197	16.4154014587402	16.2362422943115	16.0367202758789	16.3123664855957	16.2889175415039	16.1270027160645	16.3175811767578	16.2745399475098	16.2712211608887	16.2010688781738	16.1612930297852	16.163610458374	16.2299556732178	16.1202621459961	16.0650939941406	16.1551971435547	15.7317218780518	3.45050515158306E-14	1.19205	P52292	KPNA2	Importin subunit alpha-1	P52292	IMA1_HUMAN
14.4293403625488	13.9987506866455	13.7173194885254	14.0757637023926	13.562294960022	13.8209247589111	13.4148426055908	13.4507141113281	13.6643714904785	13.1636505126953	13.3420009613037	13.2992858886719	13.3903923034668	13.7113466262817	11.951452255249	13.2263069152832	13.5376405715942	12.9919185638428	13.5094184875488	13.7087707519531	13.2686386108398	3.04771857787933E-11	1.163387	P52294	KPNA1	Importin subunit alpha-5	P52294	IMA5_HUMAN
11.5004482269287	12.501277923584	11.3696918487549	12.7550029754639	13.0291118621826	11.4449825286865	12.7272605895996	13.0654716491699	12.361047744751	12.5564556121826	12.8657779693604	9.44581413269043	12.7422122955322	13.2039909362793	8.40051746368408	12.7295970916748	13.0401439666748	12.3758020401001	16.5220909118652	16.4822158813477	16.6219444274902	1.04777729509628E-11	1.168015	P52298	NCBP2	Nuclear cap-binding protein subunit 2	P52298	NCBP2_HUMAN
15.1676826477051	15.2650890350342	15.6138734817505	14.7300052642822	14.8490810394287	14.8780403137207	15.0158424377441	14.9861450195313	15.3106384277344	14.9315719604492	14.9250478744507	15.3479261398315	14.7752132415771	14.9437427520752	15.2937746047974	14.9731426239014	14.97230052948	15.3647727966309	13.6506290435791	13.6505975723267	13.5200176239014	4.60067795073922E-14	1.190255	P52434	POLR2H	DNA-directed RNA polymerases I, II, and III subunit RPABC3	P52434	RPAB3_HUMAN
13.8392314910889	13.9475421905518	12.9497756958008	13.4456605911255	13.6700801849365	13.2072677612305	13.824197769165	13.7409143447876	13.1263074874878	13.5703973770142	13.5909223556519	12.632791519165	13.9601697921753	13.694052696228	13.1162815093994	13.7431573867798	13.7557907104492	13.0060129165649	17.3680191040039	17.4145431518555	17.2792778015137	5.54333492299081E-14	1.189429	P52597	HNRNPF	Heterogeneous nuclear ribonucleoprotein F	P52597	HNRPF_HUMAN
11.8350629806519	11.6283588409424	12.1969566345215	11.5405206680298	11.5975303649902	12.1148128509521	11.4521026611328	11.4661550521851	12.1213569641113	11.8156967163086	9.381760597229	12.4660778045654	12.3696975708008	9.70427513122559	12.0919589996338	11.5723075866699	9.4746208190918	10.8502817153931	9.28759956359863	9.55523872375488	9.42000389099121	1.56362674532778E-07	1.09445	P52655	GTF2A1	Transcription initiation factor IIA subunit 1	P52655	TF2AA_HUMAN
18.1501502990723	17.9635429382324	18.0625114440918	17.6838836669922	17.6555118560791	17.7036666870117	17.6073379516602	17.635347366333	17.9206466674805	17.6423187255859	17.7070217132568	17.8639144897461	17.6348609924316	17.6856212615967	17.7456207275391	17.8052845001221	17.7751140594482	17.7182788848877	11.1336355209351	11.3611602783203	12.6614151000977	1.13991057718125E-14	1.197958	P52701	MSH6	DNA mismatch repair protein Msh6	P52701	MSH6_HUMAN
11.5226860046387	11.5291423797607	11.5601644515991	12.0469532012939	12.1675710678101	12.4597625732422	12.0242395401001	12.1096305847168	12.4286403656006	12.1436128616333	11.7910614013672	11.9817295074463	11.6280822753906	11.9230670928955	12.2502021789551	11.9901371002197	11.5990142822266	12.0978374481201	10.2320899963379	11.8713092803955	9.8076057434082	1.58521221802576E-10	1.155684	P52747	ZNF143	Zinc finger protein 143	P52747	ZN143_HUMAN
12.694242477417	12.0453262329102	12.7426719665527	13.271125793457	13.0472440719604	14.1496181488037	13.0294075012207	12.9404850006104	12.5243129730225	13.0941009521484	12.9059648513794	10.1303558349609	12.9321956634521	12.7559852600098	10.9307060241699	12.92702293396	12.798957824707	12.2702255249023	16.7656860351563	16.6878929138184	16.6833801269531	4.15274648619873E-15	1.202946	P52756	RBM5	RNA-binding protein 5	P52756	RBM5_HUMAN
14.0009689331055	13.792140007019	13.7265539169312	13.3645038604736	13.1339492797852	13.4789810180664	13.2344484329224	13.0436925888062	13.5864086151123	12.9331684112549	13.0730037689209	13.1085338592529	13.6400451660156	12.9513969421387	13.1211051940918	13.0522832870483	13.2999153137207	13.5026998519897	12.4799308776855	11.2998418807983	11.1357383728027	1.6464769734852E-11	1.166076	P52815	MRPL12	39S ribosomal protein L12, mitochondrial	P52815	RM12_HUMAN
12.8002700805664	11.0932235717773	12.8312435150146	12.5706214904785	12.8730506896973	12.9111604690552	12.2294826507568	12.6702098846436	12.6910934448242	12.6942682266235	12.4448556900024	12.4890155792236	13.4520053863525	12.4406261444092	12.5695114135742	12.4926090240479	12.7688302993774	12.6744556427002	10.6222515106201	11.2273654937744	11.5033521652222	8.97086554515924E-10	1.146604	P52907	CAPZA1	F-actin-capping protein subunit alpha-1	P52907	CAZA1_HUMAN
14.8367748260498	15.4110641479492	15.0192890167236	15.9256448745728	16.2945365905762	16.1472511291504	15.7516269683838	15.9729232788086	16.1628189086914	15.8604755401611	16.3243789672852	16.0897579193115	15.717677116394	16.4552783966064	16.3252964019775	15.6644296646118	16.2227172851563	16.3350276947021	9.66071224212646	8.42214584350586	9.96551895141602	1.87840385597739E-13	1.18432	P52926	HMGA2	High mobility group protein HMGI-C	P52926	HMGA2_HUMAN
11.8373155593872	12.3426570892334	12.1936235427856	12.1741771697998	11.5310506820679	12.5212898254395	12.4536247253418	12.1383228302002	12.5999183654785	12.4831275939941	11.6340007781982	12.1848926544189	11.981743812561	11.7669334411621	12.2883758544922	12.1376132965088	12.4257774353027	12.4678955078125	8.74747657775879	9.55616569519043	9.04697036743164	1.3856606008795E-09	1.144063	P52952	NKX2-5	Homeobox protein Nkx-2.5	P52952	NKX25_HUMAN
11.7896175384521	12.072940826416	11.9917297363281	11.6739845275879	12.0292339324951	11.6629848480225	11.4936189651489	11.7184181213379	11.2998008728027	11.4796562194824	11.4767818450928	10.7819786071777	11.6248626708984	11.3554801940918	10.1454086303711	11.5805902481079	11.4517288208008	11.4990816116333	10.9117126464844	10.6776742935181	9.56635284423828	4.31437816817453E-07	1.088813	P53350	PLK1	Serine/threonine-protein kinase PLK1	P53350	PLK1_HUMAN
12.9797782897949	12.1857585906982	12.2564830780029	13.4819316864014	13.2420082092285	13.0398616790771	12.883957862854	12.7855453491211	12.6114883422852	12.766637802124	11.9417886734009	11.9928550720215	14.8544683456421	12.0156192779541	12.2609148025513	13.0101337432861	12.5696887969971	12.3978462219238	14.0771894454956	13.7244739532471	13.847020149231	5.43866075939191E-13	1.18001	P53396	ACLY	ATP-citrate synthase	P53396	ACLY_HUMAN
13.3714151382446	13.2873916625977	12.6038398742676	13.3972644805908	13.5161724090576	13.2445974349976	13.5582304000854	13.4244346618652	13.1457614898682	13.4377641677856	13.2444877624512	12.8062410354614	13.6365280151367	13.6382055282593	13.0136041641235	13.6188831329346	13.4236831665039	13.0851306915283	12.7405347824097	12.1462154388428	13.2042007446289	3.3747014209427E-10	1.151896	P53582	METAP1	Methionine aminopeptidase 1	P53582	MAP11_HUMAN
16.1109867095947	15.7812271118164	16.0285224914551	15.1947803497314	15.3007469177246	15.3359718322754	15.3230037689209	15.186767578125	15.5450162887573	15.0281658172607	14.8747215270996	15.2858352661133	15.2214984893799	14.9438581466675	15.2344694137573	15.1327247619629	14.9438056945801	15.145583152771	14.7368392944336	14.8983421325684	14.8425607681274	7.43737828362495E-14	1.188244	P53803	POLR2K	DNA-directed RNA polymerases I, II, and III subunit RPABC4	P53803	RPAB4_HUMAN
17.809928894043	18.103443145752	17.7437038421631	17.4837951660156	17.5066184997559	17.5742301940918	17.3531360626221	17.4227561950684	17.7793426513672	17.3969383239746	17.5214080810547	17.815336227417	17.4023361206055	17.4564781188965	17.6875953674316	17.5840358734131	17.5200576782227	17.6363258361816	11.7507476806641	10.3468151092529	11.096809387207	1.22372442312198E-14	1.197206	P53999	SUB1	Activated RNA polymerase II transcriptional coactivator p15	P53999	TCP4_HUMAN
14.1895332336426	13.929970741272	14.4298686981201	13.8917541503906	13.8462572097778	14.1660861968994	13.7804155349731	13.8143768310547	14.3134574890137	13.7529525756836	13.8643321990967	14.288628578186	13.6771564483643	13.8643398284912	14.1309785842896	13.7605648040771	13.8498592376709	14.3320083618164	13.9505529403687	10.8507709503174	12.193489074707	4.12564521131471E-13	1.181063	P54098	POLG	DNA polymerase subunit gamma-1	P54098	DPOG1_HUMAN
9.81323051452637	8.95184707641602	9.38861656188965	10.8864765167236	10.6040687561035	9.14186096191406	8.80281829833984	9.78378677368164	10.6555547714233	8.81536293029785	9.30349922180176	8.92729663848877	12.9254837036133	9.93132495880127	8.93553066253662	9.56588172912598	9.1532039642334	9.60964870452881	9.49755477905273	9.98538398742676	9.74237823486328	3.32635196105775E-09	1.138518	P54105	CLNS1A	Methylosome subunit pICln	P54105	ICLN_HUMAN
12.8103809356689	13.149585723877	13.7281188964844	12.9021663665771	12.7058963775635	13.8273792266846	12.858907699585	12.705020904541	13.9399824142456	12.9585056304932	12.9221229553223	13.9314012527466	12.5652685165405	12.5319185256958	13.4841184616089	13.0867118835449	12.920708656311	13.9556999206543	9.56161022186279	9.74221229553223	10.4092864990234	2.90878599045821E-11	1.163591	P54132	BLM	Bloom syndrome protein	P54132	BLM_HUMAN
10.8460531234741	10.2822074890137	10.4251308441162	10.459174156189	11.2652816772461	9.7210578918457	9.61989212036133	11.0775537490845	10.6979694366455	11.2023258209229	9.22174644470215	10.1724576950073	13.4555816650391	10.0819282531738	10.278621673584	10.7936725616455	10.3944282531738	10.4620990753174	10.7375135421753	11.1085777282715	10.6304950714111	5.0543647151046E-12	1.171021	P54136	RARS1	Arginine--tRNA ligase, cytoplasmic	P54136	SYRC_HUMAN
12.2740058898926	12.3647270202637	13.028618812561	12.3551168441772	11.6641912460327	12.0176181793213	11.7936019897461	11.9803276062012	12.5867786407471	11.7492427825928	11.4826488494873	11.1472730636597	12.9446878433228	10.580867767334	11.7281723022461	11.8986263275146	11.9831676483154	12.3552169799805	11.0345630645752	10.8683290481567	9.48719024658203	7.75855898647558E-09	1.132454	P54577	YARS1	Tyrosine--tRNA ligase, cytoplasmic	P54577	SYYC_HUMAN
10.6816329956055	15.8153610229492	9.52084827423096	10.4942970275879	11.2866516113281	11.5832023620605	15.4235830307007	15.4114856719971	9.32090377807617	11.7613019943237	12.1600723266602	9.23618412017822	12.1499900817871	16.3301868438721	8.71362113952637	10.7531766891479	12.2479419708252	9.35541725158691	12.1787137985229	8.81302452087402	8.74538707733154	9.42889687448557E-08	1.10371	P54578	USP14	Ubiquitin carboxyl-terminal hydrolase 14	P54578	UBP14_HUMAN
16.8134117126465	16.7007007598877	16.6090240478516	16.880615234375	16.8409194946289	16.8884124755859	16.6189193725586	16.6367988586426	16.634090423584	16.753532409668	16.6949806213379	16.734447479248	17.1440467834473	16.5762214660645	16.6481685638428	16.6340789794922	16.5698318481445	16.5717601776123	17.6820030212402	17.6504402160645	17.4461288452148	1.50820249885489E-14	1.19604	P54652	HSPA2	Heat shock-related 70 kDa protein 2	P54652	HSP72_HUMAN
12.7498321533203	12.3405475616455	12.6818428039551	13.1435890197754	13.4799060821533	13.2155208587646	13.0200176239014	13.0440082550049	13.1089067459106	13.2243518829346	13.0237836837769	13.0494003295898	13.966833114624	12.4890384674072	13.1224975585938	13.1157264709473	12.9435749053955	13.0562763214111	9.33049201965332	8.77662086486816	9.94652366638184	1.34928232529304E-09	1.144226	P54727	RAD23B	UV excision repair protein RAD23 homolog B	P54727	RD23B_HUMAN
9.84152793884277	9.48494815826416	8.58461570739746	10.4197616577148	10.9189081192017	9.09869003295898	9.83739280700684	9.28147315979004	10.1538887023926	9.76663112640381	9.70363235473633	10.5597295761108	12.0546741485596	9.71206474304199	10.3573722839355	9.54180335998535	9.34848213195801	9.53135681152344	9.43842315673828	9.70514869689941	8.71926689147949	2.91405565285825E-09	1.139407	P54819	AK2	Adenylate kinase 2, mitochondrial	P54819	KAD2_HUMAN
9.70090866088867	9.45784759521484	9.35312843322754	13.7383651733398	11.9692678451538	9.66060924530029	12.4990673065186	12.5726547241211	9.57681846618652	12.6168575286865	9.11398601531982	9.96845817565918	13.0282573699951	9.3325023651123	9.60883903503418	11.337818145752	10.8094091415405	9.40831184387207	8.82803726196289	9.29740905761719	10.1489868164063	1.20818867452299E-07	1.098348	P54886	ALDH18A1	Delta-1-pyrroline-5-carboxylate synthase	P54886	P5CS_HUMAN
13.1139869689941	9.6765079498291	9.54730796813965	11.6733407974243	11.1579437255859	10.6004800796509	11.3542728424072	11.0770225524902	8.75835418701172	11.1703834533691	9.59077835083008	10.824444770813	13.9601068496704	12.7179126739502	8.98384857177734	12.2131586074829	10.9310655593872	9.09916591644287	12.2327642440796	10.9920196533203	9.63364028930664	7.86116429172957E-11	1.159022	P55010	EIF5	Eukaryotic translation initiation factor 5	P55010	IF5_HUMAN
13.9520769119263	17.4957237243652	16.2388153076172	12.8247718811035	15.8206233978271	15.7151069641113	16.4309196472168	15.5105285644531	15.7582921981812	15.4188747406006	15.1517658233643	15.4465341567993	14.1467208862305	16.715669631958	16.5147895812988	15.9044647216797	15.140175819397	15.2931594848633	9.72932243347168	9.60446166992188	9.95679473876953	4.14619501732788E-12	1.171831	P55060	CSE1L	Exportin-2	P55060	XPO2_HUMAN
15.8968372344971	15.2800998687744	15.2473220825195	15.798620223999	15.6209087371826	15.4612550735474	15.703800201416	15.3435010910034	15.2856321334839	15.8130693435669	15.2362117767334	15.2453689575195	16.5229187011719	15.1402368545532	15.1622447967529	15.6102313995361	15.196813583374	15.173210144043	14.305365562439	13.8792095184326	13.5051517486572	4.03193236818025E-14	1.19105	P55072	VCP	Transitional endoplasmic reticulum ATPase	P55072	TERA_HUMAN
12.9503650665283	12.8222885131836	11.4122438430786	12.013988494873	12.5827159881592	11.5199146270752	12.5382919311523	12.6165809631348	11.6983699798584	12.3552961349487	12.3745956420898	10.9047508239746	12.3073921203613	12.4480991363525	11.2404565811157	12.1308794021606	12.2332077026367	10.952995300293	16.140998840332	16.1610069274902	16.1364364624023	2.72145178091989E-12	1.173587	P55081	MFAP1	Microfibrillar-associated protein 1	P55081	MFAP1_HUMAN
12.0747833251953	13.110463142395	13.0668544769287	13.3453426361084	13.244668006897	12.8431987762451	12.9025602340698	12.7117023468018	12.7358646392822	12.9122505187988	12.4330635070801	12.4461135864258	13.5920295715332	12.0581741333008	11.520001411438	12.6307811737061	12.2158546447754	12.3623638153076	12.4345970153809	12.3578968048096	11.5191316604614	5.71732379928991E-10	1.149095	P55084	HADHB	Trifunctional enzyme subunit beta, mitochondrial	P55084	ECHB_HUMAN
13.5207777023315	13.8289699554443	13.9284791946411	13.0899143218994	13.5204181671143	13.4717502593994	13.2534351348877	13.3842506408691	13.7277536392212	13.0596809387207	13.2002229690552	13.6295471191406	12.8173122406006	13.2103414535522	13.5474224090576	13.4859142303467	13.2599048614502	13.7534513473511	9.40265846252441	9.5295467376709	9.63350868225098	4.69343187756635E-13	1.180596	P55145	MANF	Mesencephalic astrocyte-derived neurotrophic factor	P55145	MANF_HUMAN
14.5807313919067	15.0887489318848	15.0815572738647	14.8342370986938	15.1909122467041	15.1531162261963	14.982816696167	15.2792930603027	15.1509113311768	14.6152076721191	14.7354164123535	14.5434684753418	15.7636308670044	15.4261226654053	15.6549949645996	15.3460884094238	15.295654296875	15.3644580841064	12.323260307312	11.7997713088989	10.5465297698975	1.26608821810037E-12	1.176678	P55209	NAP1L1	Nucleosome assembly protein 1-like 1	P55209	NP1L1_HUMAN
13.8523874282837	13.6764354705811	12.7782249450684	13.754056930542	13.6972188949585	13.2250061035156	13.8977832794189	13.6820650100708	13.062572479248	13.8409700393677	13.6601715087891	12.8779544830322	13.9408645629883	13.7210464477539	12.8822889328003	13.8309535980225	13.6433887481689	13.2199611663818	16.7755966186523	16.7370319366455	16.835750579834	5.43503154134574E-14	1.189506	P55265	ADAR	Double-stranded RNA-specific adenosine deaminase	P55265	DSRAD_HUMAN
10.9657773971558	8.40524291992188	9.3189582824707	10.3693962097168	9.50479316711426	11.5663719177246	10.6674575805664	10.709644317627	12.0060768127441	11.7082052230835	12.6232490539551	11.6058712005615	10.3692312240601	11.0459957122803	10.2956390380859	10.514723777771	11.1573734283447	11.5210103988647	8.52550506591797	9.44901752471924	8.87686920166016	2.35115533627876E-06	1.081715	P55347	PKNOX1	Homeobox protein PKNOX1	P55347	PKNX1_HUMAN
11.7501039505005	11.0273857116699	11.8770589828491	12.7722625732422	11.7730846405029	10.6605749130249	11.9097480773926	10.6531019210815	10.4004974365234	11.9514532089233	11.6201076507568	10.7676782608032	12.8134288787842	12.5107622146606	10.3021612167358	12.1620845794678	12.180757522583	12.3681631088257	12.4605045318604	12.7224521636963	13.2970809936523	8.0478884151785E-08	1.106819	P55735	SEC13	Protein SEC13 homolog	P55735	SEC13_HUMAN
15.515625	15.0853328704834	14.5056428909302	15.5728368759155	15.2703695297241	14.8805923461914	15.7584552764893	15.3598976135254	14.8577995300293	15.8091201782227	15.3220634460449	14.7917394638062	15.7552909851074	15.4258155822754	14.7854270935059	15.7291793823242	15.2021808624268	14.7600555419922	18.0226020812988	17.9321250915527	18.0438442230225	3.60455562185434E-14	1.191826	P55769	SNU13	NHP2-like protein 1	P55769	NH2L1_HUMAN
8.41734886169434	11.8481559753418	10.1764945983887	11.4582757949829	10.7451734542847	8.98360157012939	9.81160068511963	11.7165050506592	9.83349704742432	10.8592643737793	9.90368843078613	9.66840553283691	12.7746715545654	9.93601703643799	9.29604816436768	10.9416723251343	10.1626205444336	9.72896766662598	10.9229049682617	8.77605628967285	8.69767570495605	3.80257122999383E-12	1.172187	P55786	NPEPPS	Puromycin-sensitive aminopeptidase	P55786	PSA_HUMAN
13.2021617889404	13.5195112228394	11.8439331054688	12.9106941223145	12.9164371490479	12.1232204437256	13.4191579818726	13.0716857910156	11.7141170501709	13.0878648757935	13.0042724609375	11.5836410522461	13.2778720855713	12.9069213867188	12.0529880523682	13.388955116272	13.078483581543	12.2588768005371	16.6265068054199	16.7529563903809	16.7604827880859	2.14491100589058E-12	1.174506	P55795	HNRNPH2	Heterogeneous nuclear ribonucleoprotein H2	P55795	HNRH2_HUMAN
11.3441667556763	10.4059610366821	10.3185787200928	11.735860824585	11.2564477920532	10.9855098724365	11.5176544189453	11.345043182373	10.1380767822266	11.4670925140381	11.5433645248413	11.1939353942871	12.5388870239258	11.4265193939209	11.3223285675049	11.3834352493286	11.4736061096191	10.6760444641113	13.77587890625	13.7329301834106	12.7714614868164	9.96858108545334E-12	1.16823	P55884	EIF3B	Eukaryotic translation initiation factor 3 subunit B	P55884	EIF3B_HUMAN
13.8302803039551	13.8364925384521	13.8336277008057	13.6782484054565	13.9384803771973	13.9480295181274	13.7524261474609	13.8462972640991	14.0784950256348	13.7377395629883	14.0387344360352	14.023681640625	13.4336156845093	13.9127769470215	13.9575271606445	13.6569833755493	14.0974254608154	14.0649347305298	11.0186223983765	9.61835098266602	9.67124938964844	5.6697235043756E-13	1.179849	P56179	DLX6	Homeobox protein DLX-6	P56179	DLX6_HUMAN
12.2445449829102	10.9958810806274	10.5521183013916	12.6695280075073	12.4404792785645	11.1542797088623	12.8801116943359	12.1868305206299	10.9613151550293	12.8858919143677	12.3347148895264	11.1817741394043	12.9330682754517	12.2499084472656	10.4754123687744	12.6539258956909	12.1056747436523	10.9083795547485	9.86447143554688	10.0787181854248	9.73483085632324	8.74881417392271E-12	1.168776	P56182	RRP1	Ribosomal RNA processing protein 1 homolog A	P56182	RRP1_HUMAN
13.506965637207	13.4238052368164	13.068247795105	13.216139793396	13.2679357528687	13.4699430465698	13.2093200683594	13.2632274627686	13.5211057662964	13.2678909301758	13.4140815734863	13.5894870758057	13.0950050354004	13.0545597076416	13.4430351257324	13.1179332733154	13.2514572143555	13.2940216064453	11.6891288757324	12.1099243164063	11.6027507781982	1.80655828335947E-13	1.184504	P56270	MAZ	Myc-associated zinc finger protein	P56270	MAZ_HUMAN
14.6572465896606	13.9982814788818	13.1399784088135	14.9174690246582	14.6891040802002	14.0512628555298	14.9729280471802	14.5369358062744	13.7912292480469	14.9505367279053	14.5516014099121	13.5258750915527	15.2658081054688	14.7137670516968	13.8226499557495	15.0013561248779	14.4055576324463	13.8480348587036	14.1936073303223	13.5020227432251	13.4185886383057	2.68189451123547E-13	1.182816	P56537	EIF6	Eukaryotic translation initiation factor 6	P56537	IF6_HUMAN
10.8660545349121	8.80582141876221	10.0687522888184	10.8953819274902	10.6483907699585	10.3482322692871	10.95618724823	12.3659858703613	10.3225908279419	10.5918350219727	10.7209358215332	8.38624000549316	10.4949741363525	10.5204620361328	8.71543979644775	10.7474899291992	10.2996807098389	10.453987121582	13.5550155639648	13.0694713592529	13.0492992401123	2.70911048326872E-10	1.153033	P57678	GEMIN4	Gem-associated protein 4	P57678	GEMI4_HUMAN
14.2091226577759	14.2641019821167	14.0907783508301	13.5366363525391	13.3279876708984	14.0682287216187	13.4842138290405	13.5015840530396	13.6855926513672	13.2712898254395	13.3788108825684	13.5634632110596	13.6086778640747	13.4378747940063	13.4601268768311	13.5517320632935	13.6494197845459	13.9413642883301	15.8330211639404	15.9641418457031	16.097843170166	1.18450951047923E-12	1.176949	P57721	PCBP3	Poly(rC)-binding protein 3	P57721	PCBP3_HUMAN
9.43572425842285	9.14485645294189	8.5816535949707	7.69995307922363	8.1925802230835	9.75902366638184	9.43315601348877	7.06820297241211	9.3151969909668	8.55375862121582	9.13614559173584	9.96341991424561	10.2515563964844	9.6723461151123	8.68111038208008	10.5610427856445	9.63065910339355	10.5950727462769	8.81874847412109	8.63799953460693	9.19458389282227	2.22815196762381E-09	1.14113	P58546	MTPN	Myotrophin	P58546	MTPN_HUMAN
19.8310737609863	19.9898910522461	20.1057739257813	19.6425857543945	19.5689678192139	19.8706874847412	19.6424751281738	19.9505310058594	20.1251373291016	19.9150390625	20.255786895752	20.246654510498	19.806713104248	19.9849281311035	20.0699901580811	19.7083053588867	19.871639251709	20.1420021057129	17.4975090026855	17.4198951721191	17.2441501617432	2.44434435731352E-15	1.205158	P58876;P62807;Q5QNW6;Q93079;Q99877;Q99879	H2BC5;H2BC4;H2BC18;H2BC9;H2BC15;H2BC14	Histone H2B type 1-D;Histone H2B type 1-C/E/F/G/I;Histone H2B type 2-F;Histone H2B type 1-H;Histone H2B type 1-N;Histone H2B type 1-M	P58876;P62807;Q5QNW6;Q93079;Q99877;Q99879	H2B1D_HUMAN;H2B1C_HUMAN;H2B2F_HUMAN;H2B1H_HUMAN;H2B1N_HUMAN;H2B1M_HUMAN
15.8940200805664	12.1951570510864	13.2298450469971	13.3696727752686	12.779088973999	13.1736679077148	13.0642738342285	13.5808486938477	12.2440338134766	12.7364130020142	12.8110637664795	13.1823635101318	12.2310094833374	13.9697208404541	13.4981536865234	15.4444217681885	13.6460208892822	13.4193725585938	12.8292064666748	12.8308982849121	13.8767242431641	6.60842445452641E-14	1.188707	P59665;P59666	DEFA1;DEFA3	Neutrophil defensin 1;Neutrophil defensin 3	P59665;P59666	DEF1_HUMAN;DEF3_HUMAN
14.9974842071533	13.9568862915039	15.0715646743774	14.8313732147217	14.7563009262085	15.414999961853	15.1738338470459	14.8336296081543	15.0126867294312	14.668083190918	14.5918483734131	14.5375862121582	14.7854404449463	15.053581237793	15.3439674377441	15.0923843383789	14.2910995483398	15.0297431945801	9.38900756835938	9.93894958496094	9.45388317108154	2.81701697981673E-10	1.152831	P60006	ANAPC15	Anaphase-promoting complex subunit 15	P60006	APC15_HUMAN
13.0649147033691	10.9670190811157	10.2045307159424	14.5609016418457	14.8521385192871	13.1513137817383	13.1785316467285	14.0590896606445	11.2888202667236	13.3914031982422	12.4402465820313	9.18493270874023	16.292049407959	11.5529146194458	12.3661518096924	13.5970449447632	13.6101150512695	10.6108551025391	12.2325239181519	12.6162986755371	11.0021877288818	7.7289245105426E-14	1.188084	P60174	TPI1	Triosephosphate isomerase	P60174	TPIS_HUMAN
9.07410621643066	9.92294883728027	9.34928703308105	9.25491142272949	7.65268135070801	8.1068286895752	7.67716884613037	8.71758079528809	9.91370010375977	10.9021968841553	9.78482532501221	9.45859432220459	13.052885055542	10.5784606933594	10.0683488845825	10.5785503387451	9.59234523773193	9.88540077209473	14.7735996246338	15.1200389862061	13.7524662017822	3.71490766096078E-13	1.181519	P60228	EIF3E	Eukaryotic translation initiation factor 3 subunit E	P60228	EIF3E_HUMAN
11.110725402832	10.8868236541748	9.21415138244629	11.7044010162354	10.6716785430908	11.6966438293457	11.8745565414429	11.5924205780029	10.3642740249634	12.1384973526001	11.580906867981	9.3508358001709	12.592113494873	11.4419536590576	10.2068252563477	11.4733905792236	11.2679443359375	11.792142868042	11.2161779403687	11.0897569656372	9.06149482727051	8.32811390993482E-09	1.131888	P60468	SEC61B	Protein transport protein Sec61 subunit beta	P60468	SC61B_HUMAN
11.6344108581543	11.7231960296631	11.0560741424561	12.6991596221924	12.7111959457397	11.6584024429321	11.9475555419922	12.0118522644043	11.0556898117065	12.9540100097656	11.7795925140381	10.5388031005859	14.0880193710327	11.6345272064209	10.3553981781006	12.1828241348267	12.2184324264526	11.4501600265503	11.7320518493652	11.5054016113281	10.1131181716919	7.14360531351493E-11	1.159477	P60660	MYL6	Myosin light polypeptide 6	P60660	MYL6_HUMAN
14.5696249008179	14.1926107406616	14.6485185623169	15.1892166137695	14.8336868286133	15.1677312850952	15.0270833969116	14.812370300293	14.8354187011719	15.9733505249023	14.7211856842041	15.0952796936035	16.0415878295898	14.6564016342163	14.9652433395386	14.9497270584106	14.6139850616455	15.0022258758545	13.1056108474731	13.3205251693726	13.5188970565796	5.74436178752187E-13	1.179781	P60709	ACTB	Actin, cytoplasmic 1	P60709	ACTB_HUMAN
15.6451187133789	14.8998126983643	14.7105703353882	16.4395275115967	16.3729248046875	15.368673324585	15.5769300460815	15.9519481658936	14.4898052215576	15.7891597747803	14.8591632843018	13.7300939559937	17.8873176574707	14.7891607284546	14.6168432235718	15.9830160140991	15.8660011291504	14.2996377944946	18.7907867431641	18.807861328125	18.363748550415	1.6820204733121E-13	1.184813	P60842	EIF4A1	Eukaryotic initiation factor 4A-I	P60842	IF4A1_HUMAN
13.937198638916	13.719108581543	14.3432922363281	14.2528858184814	14.1936798095703	14.6745471954346	13.8652057647705	13.9485664367676	14.7177734375	14.0746040344238	13.9116649627686	14.1172561645508	15.0593605041504	14.0944042205811	14.5381393432617	14.2279472351074	14.1395835876465	14.4806709289551	17.403636932373	17.4582328796387	16.8127250671387	3.92498990106911E-14	1.191325	P60866	RPS20	40S ribosomal protein S20	P60866	RS20_HUMAN
14.3267183303833	13.9411821365356	13.5257358551025	13.9959306716919	13.8732204437256	13.8352184295654	14.2359180450439	14.1799373626709	13.6647052764893	14.2834663391113	13.1588134765625	13.1473426818848	15.0491619110107	13.3906173706055	13.7292098999023	14.1033124923706	13.7731866836548	13.6760091781616	15.96901512146	15.6325349807739	15.7563257217407	1.34158054049696E-12	1.176418	P60891	PRPS1	Ribose-phosphate pyrophosphokinase 1	P60891	PRPS1_HUMAN
12.1593971252441	8.83317184448242	10.0734100341797	12.2411575317383	11.7831993103027	10.838306427002	11.6810970306396	12.584677696228	11.5004959106445	12.7652263641357	10.490291595459	8.85136222839355	14.7620906829834	11.3861217498779	9.86230278015137	12.2025928497314	12.1486110687256	11.8511981964111	11.3325614929199	10.8798875808716	9.23970031738281	5.60689715850845E-11	1.160579	P60900	PSMA6	Proteasome subunit alpha type-6	P60900	PSA6_HUMAN
10.5856456756592	11.3550357818604	10.459114074707	10.1557216644287	11.8514089584351	10.5936183929443	11.6801929473877	11.2361736297607	10.0445327758789	11.4943885803223	11.2752323150635	9.74786567687988	11.2724533081055	11.1712884902954	9.15159034729004	11.3028907775879	11.575044631958	10.1729984283447	8.49929141998291	9.34492874145508	9.67019844055176	3.52326592614932E-12	1.172517	P60903	S100A10	Protein S100-A10	P60903	S10AA_HUMAN
8.43544387817383	10.1051750183105	9.64599800109863	11.3879356384277	12.1714372634888	9.10287857055664	9.82967281341553	11.1486434936523	9.47195434570313	11.3730745315552	9.77708530426025	9.34137153625488	13.2021255493164	9.77834987640381	9.2241153717041	10.3074245452881	10.2836675643921	9.923020362854	9.42605018615723	9.38141822814941	8.67555618286133	2.68689113721146E-11	1.163934	P60981	DSTN	Destrin	P60981	DEST_HUMAN
13.6873607635498	13.7040386199951	13.222261428833	14.1328248977661	13.9893779754639	13.3379611968994	13.6223268508911	13.6911582946777	13.8010673522949	13.9694843292236	13.3795433044434	12.8351268768311	15.0007915496826	13.3525905609131	11.0100383758545	13.688042640686	13.2772197723389	12.8730516433716	14.2272653579712	15.4036750793457	13.6792659759521	4.80687468915989E-13	1.180503	P61163	ACTR1A	Alpha-centractin	P61163	ACTZ_HUMAN
12.8264589309692	12.6837482452393	12.7817869186401	12.8973064422607	12.7397022247314	10.519585609436	13.1781215667725	12.9118022918701	12.7929763793945	13.2620944976807	13.1678905487061	12.6768436431885	13.164192199707	13.2980079650879	13.0407772064209	13.3234348297119	13.0250720977783	12.9378604888916	10.9022197723389	9.35240364074707	8.85602283477783	1.71304918245422E-07	1.093607	P61165	TMEM258	Transmembrane protein 258	P61165	TM258_HUMAN
10.6884527206421	9.05355358123779	9.62662410736084	8.90399360656738	9.65434455871582	9.07480049133301	9.02764511108398	9.48022079467773	9.75573348999023	11.0623559951782	8.72083473205566	8.94152641296387	14.1345853805542	9.97862243652344	11.0963973999023	9.56601619720459	8.60736465454102	9.52327919006348	11.6834030151367	13.2668533325195	12.579644203186	1.32495168365027E-11	1.167021	P61204;P84077	ARF3;ARF1	ADP-ribosylation factor 3;ADP-ribosylation factor 1	P61204;P84077	ARF3_HUMAN;ARF1_HUMAN
15.267017364502	15.4216527938843	15.7268562316895	14.6903476715088	14.5890865325928	14.6525573730469	14.4402866363525	14.9671993255615	15.1880140304565	14.5858020782471	14.6104259490967	15.137544631958	14.452507019043	14.3778514862061	14.9767551422119	14.4584255218506	14.5582160949707	15.0509271621704	13.5658378601074	13.270040512085	12.7998638153076	3.70072432192263E-12	1.172301	P61218	POLR2F	DNA-directed RNA polymerases I, II, and III subunit RPABC2	P61218	RPAB2_HUMAN
12.4210138320923	12.4279670715332	11.9539232254028	11.3329191207886	8.70253562927246	8.78994560241699	12.7155113220215	11.6367740631104	12.7955703735352	13.0343074798584	13.0891876220703	11.686056137085	12.9386119842529	13.0638399124146	10.7878551483154	12.2185478210449	11.5830993652344	13.0583486557007	9.8858814239502	10.4852657318115	9.24639892578125	8.49786147864546E-09	1.131729	P61244	MAX	Protein max	P61244	MAX_HUMAN
14.6384649276733	14.4703397750854	14.3911533355713	15.1440687179565	15.0201816558838	14.7974395751953	14.8388156890869	14.81178855896	14.8064041137695	14.9342079162598	14.8731174468994	14.5917110443115	16.1029777526855	14.9139957427979	14.5323925018311	15.0334148406982	14.7690525054932	14.5322017669678	18.2268753051758	18.3313331604004	17.8595676422119	1.7094084800435E-13	1.184735	P61247	RPS3A	40S ribosomal protein S3a	P61247	RS3A_HUMAN
16.1710510253906	15.744966506958	15.3530473709106	16.4056663513184	16.3190803527832	15.9603900909424	16.2410087585449	16.0845146179199	15.8536682128906	16.259937286377	15.9708652496338	15.7444133758545	16.9772605895996	16.1576080322266	15.919075012207	16.4424743652344	16.0525550842285	15.8089466094971	17.4371452331543	17.3589057922363	17.0875625610352	1.76175603813722E-14	1.195085	P61254	RPL26	60S ribosomal protein L26	P61254	RL26_HUMAN
9.3027458190918	9.0023021697998	9.52174186706543	11.0811939239502	10.1237030029297	9.92594528198242	8.58815479278564	10.1128387451172	9.7588005065918	9.34115600585938	9.19748687744141	10.101167678833	11.1871109008789	8.60865592956543	9.48617267608643	9.68602561950684	9.05616188049316	9.37667083740234	9.41381740570068	9.07212448120117	10.2536563873291	4.40655395745947E-10	1.150489	P61289	PSME3	Proteasome activator complex subunit 3	P61289	PSME3_HUMAN
15.4368276596069	14.6060962677002	14.3492031097412	15.7426795959473	15.3631105422974	15.0393733978271	15.6181621551514	15.308837890625	15.0147571563721	15.677267074585	15.348482131958	15.0015449523926	16.2194881439209	15.3316555023193	15.0193176269531	15.846773147583	15.2254638671875	14.7941341400146	16.7015686035156	16.8520278930664	16.4218997955322	1.47846846996034E-13	1.185383	P61313	RPL15	60S ribosomal protein L15	P61313	RL15_HUMAN
16.0173301696777	16.1645698547363	15.2385272979736	15.5649337768555	15.945556640625	15.1918525695801	15.7327499389648	16.0440711975098	15.1970901489258	15.6614761352539	16.0671043395996	15.2180681228638	15.6006851196289	16.1005668640137	15.490535736084	15.9809265136719	16.3225288391113	15.4388580322266	18.5335826873779	18.7346038818359	18.7229385375977	1.09542683043675E-13	1.186615	P61326	MAGOH	Protein mago nashi homolog	P61326	MGN_HUMAN
16.3752326965332	15.6267910003662	15.3159675598145	16.6780395507813	16.2665882110596	15.9258708953857	16.5529804229736	16.0969619750977	15.7735786437988	16.6158256530762	16.1902656555176	15.725435256958	17.2168483734131	16.2226943969727	15.8190574645996	16.6757965087891	16.0475387573242	15.6159763336182	17.7123527526855	17.6587715148926	17.186149597168	1.41973495964189E-13	1.185572	P61353	RPL27	60S ribosomal protein L27	P61353	RL27_HUMAN
12.2530040740967	11.8453330993652	11.3028430938721	12.6292877197266	11.7501621246338	11.4993019104004	12.3519687652588	11.6326484680176	11.0654335021973	12.3758382797241	11.7676820755005	10.9902820587158	13.5329647064209	11.8442249298096	11.4513692855835	12.7835426330566	11.694317817688	10.9084644317627	14.5356388092041	14.675087928772	14.3055601119995	1.56853855412351E-11	1.166289	P61513	RPL37A	60S ribosomal protein L37a	P61513	RL37A_HUMAN
14.5815286636353	13.1111307144165	13.5716409683228	16.7511138916016	17.2076358795166	15.4594497680664	15.3964557647705	16.1542053222656	13.8840494155884	15.4282398223877	14.5301284790039	14.9749946594238	18.4096698760986	13.5512180328369	14.5623054504395	15.8491268157959	15.6499376296997	13.1727962493896	13.886043548584	13.9309139251709	11.0329475402832	4.45054101645425E-13	1.180789	P61604	HSPE1	10 kDa heat shock protein, mitochondrial	P61604	CH10_HUMAN
14.6843585968018	12.3818016052246	13.4527187347412	13.6904525756836	12.038330078125	13.476357460022	13.1780261993408	13.2873373031616	12.4715175628662	12.6234407424927	15.2106895446777	11.4594383239746	12.7107038497925	13.1413917541504	12.8948860168457	15.6376075744629	12.6755676269531	14.4838771820068	13.1009368896484	12.4951686859131	15.1848249435425	4.1993982281977E-14	1.190799	P61626	LYZ	Lysozyme C	P61626	LYSC_HUMAN
9.82419776916504	9.39116859436035	9.74362564086914	11.5006484985352	10.4070491790771	9.89633369445801	9.06559371948242	8.8726692199707	9.06032943725586	9.65885257720947	9.48205661773682	9.07142066955566	13.1940259933472	10.2883596420288	9.89006233215332	9.79806232452393	9.71724128723145	8.92811298370361	8.82774543762207	8.62029838562012	9.3702278137207	6.77997939020882E-10	1.14815	P61758	VBP1	Prefoldin subunit 3	P61758	PFD3_HUMAN
11.9404048919678	11.6667165756226	10.2592315673828	11.7268352508545	10.8974189758301	9.73761940002441	11.2900524139404	11.1611042022705	11.0468454360962	11.5725650787354	11.4312582015991	11.0520296096802	11.7014789581299	10.7523193359375	8.25737285614014	11.4961757659912	11.4136447906494	10.4356250762939	9.10502815246582	9.79950618743896	9.71268749237061	6.34491286153585E-07	1.087326	P61803	DAD1	Dolichyl-diphosphooligosaccharide--protein glycosyltransferase subunit DAD1	P61803	DAD1_HUMAN
16.8227767944336	16.5549507141113	16.812744140625	17.016170501709	16.8598709106445	16.879358291626	16.9099922180176	16.5956077575684	16.7801399230957	17.0584564208984	16.508487701416	16.5750350952148	16.847038269043	16.574312210083	16.7018413543701	16.6324005126953	16.3406105041504	16.1946830749512	14.9210548400879	14.6149616241455	14.2510604858398	4.01743396151772E-13	1.181171	P61956	SUMO2	Small ubiquitin-related modifier 2	P61956	SUMO2_HUMAN
13.2771472930908	13.2472820281982	13.5692863464355	13.1238899230957	13.2135715484619	13.4027824401855	12.8960094451904	13.0989170074463	13.4438171386719	13.1156024932861	13.0854606628418	13.2195720672607	13.210578918457	12.8350210189819	12.9830226898193	12.830361366272	12.9705924987793	13.223162651062	13.7445220947266	13.8928737640381	13.9708223342896	1.70123390051478E-09	1.142809	P61962	DCAF7	DDB1- and CUL4-associated factor 7	P61962	DCAF7_HUMAN
13.6179885864258	13.8885955810547	14.079008102417	13.6410503387451	13.7875747680664	13.9726219177246	13.580451965332	13.7276630401611	14.0119047164917	13.680778503418	14.0055236816406	14.1604518890381	13.5597648620605	13.7901802062988	13.9321298599243	13.6083602905273	13.6813182830811	13.9724521636963	11.4769248962402	10.6859474182129	10.730504989624	6.15708433068784E-12	1.17023	P61964	WDR5	WD repeat-containing protein 5	P61964	WDR5_HUMAN
9.669602394104	9.17323112487793	10.0033683776855	11.3171539306641	9.17091941833496	12.2107334136963	9.28800868988037	13.0654935836792	9.60417175292969	10.7149114608765	10.1644887924194	8.86045265197754	14.4499092102051	10.2922258377075	9.77791213989258	11.1182804107666	9.57908248901367	10.5793504714966	8.5505428314209	9.74063396453857	8.67845916748047	6.2246838144429E-13	1.179409	P61970	NUTF2	Nuclear transport factor 2	P61970	NTF2_HUMAN
18.4295616149902	18.7983818054199	18.8718318939209	18.0606307983398	18.4504528045654	18.6038093566895	18.1665782928467	18.4669456481934	18.7829685211182	18.1568775177002	18.514102935791	18.8284187316895	18.289234161377	18.6642665863037	18.8936920166016	18.3160953521729	18.6294460296631	18.972240447998	20.676212310791	20.5918807983398	20.6588268280029	2.44434435731352E-15	1.205158	P61978	HNRNPK	Heterogeneous nuclear ribonucleoprotein K	P61978	HNRPK_HUMAN
12.5193748474121	12.2152166366577	11.6685085296631	12.8521537780762	13.053243637085	12.2064971923828	11.9618721008301	12.4594058990479	11.2535552978516	12.3109369277954	12.2058420181274	11.1861352920532	14.0051174163818	11.6922330856323	10.7881889343262	12.4913320541382	12.3378105163574	11.3576736450195	12.7113971710205	12.2724313735962	11.463662147522	4.57481592144571E-12	1.171437	P61981	YWHAG	14-3-3 protein gamma	P61981	1433G_HUMAN
15.2869453430176	15.4915161132813	15.1177225112915	15.4574222564697	15.7541332244873	15.4060411453247	15.3048601150513	15.3004865646362	15.5461235046387	15.3450870513916	15.237174987793	15.4337501525879	15.9795808792114	15.3507995605469	15.1864976882935	15.381459236145	14.999153137207	15.0192384719849	17.6295471191406	17.5809707641602	17.0905342102051	2.23674071114997E-13	1.183579	P62081	RPS7	40S ribosomal protein S7	P62081	RS7_HUMAN
13.5528898239136	13.7739849090576	13.6847801208496	13.7051258087158	13.8689594268799	13.6772918701172	13.4958572387695	13.6317481994629	13.7189311981201	13.7247123718262	13.7780246734619	13.604076385498	13.6014251708984	13.8126373291016	13.6823711395264	13.5190525054932	13.7747745513916	13.6939468383789	14.0751991271973	13.9865818023682	13.8201541900635	2.30871688647948E-12	1.174203	P62136	PPP1CA	Serine/threonine-protein phosphatase PP1-alpha catalytic subunit	P62136	PP1A_HUMAN
14.3081169128418	14.7214851379395	14.538890838623	14.2905673980713	14.521484375	14.4314422607422	14.4041957855225	14.4554138183594	14.4723320007324	14.4670810699463	14.5379858016968	14.6853675842285	14.4290161132813	14.8097095489502	14.6046171188354	14.5002899169922	14.5750350952148	14.5025196075439	13.9585208892822	13.1317672729492	13.4724187850952	1.45766836175891E-12	1.176099	P62140	PPP1CB	Serine/threonine-protein phosphatase PP1-beta catalytic subunit	P62140	PP1B_HUMAN
14.2980270385742	13.6475811004639	13.655403137207	15.0166530609131	14.530122756958	14.6724662780762	14.7163562774658	14.3450164794922	14.3821067810059	14.8021535873413	14.4740219116211	14.2572803497314	15.9849662780762	14.5688304901123	14.3767738342285	14.8687858581543	14.3793935775757	14.2771835327148	17.9061851501465	18.0673522949219	17.5660266876221	2.14410313646047E-13	1.183761	P62241	RPS8	40S ribosomal protein S8	P62241	RS8_HUMAN
15.4843940734863	15.2717418670654	14.9552001953125	15.8166408538818	15.7339363098145	15.4458503723145	15.7646713256836	15.4846811294556	15.3980712890625	15.8111248016357	15.4035692214966	15.1374168395996	16.4352684020996	15.4534873962402	15.2034606933594	15.7418956756592	15.4570064544678	15.1608438491821	18.6537113189697	18.7753582000732	18.2019348144531	2.98775694220179E-14	1.192712	P62244	RPS15A	40S ribosomal protein S15a	P62244	RS15A_HUMAN
14.3652439117432	13.8107471466064	13.8464660644531	15.028416633606	14.656400680542	14.5599975585938	14.7497406005859	14.5068759918213	14.3691368103027	14.8173866271973	14.4669322967529	14.1720371246338	15.8920021057129	14.5383834838867	14.3780918121338	14.7185401916504	14.4999990463257	14.1943416595459	18.1622467041016	18.3036117553711	17.755241394043	2.44434435731352E-15	1.205158	P62249	RPS16	40S ribosomal protein S16	P62249	RS16_HUMAN
13.4769620895386	13.038459777832	12.8605060577393	13.9817113876343	14.2327709197998	13.2285146713257	13.1848096847534	13.6416034698486	12.3367481231689	13.308536529541	12.8828992843628	11.7021036148071	15.5150241851807	12.5493612289429	12.0425930023193	13.4932613372803	13.430793762207	12.2481994628906	13.2035779953003	13.2514657974243	12.0631561279297	5.39479359238311E-14	1.189558	P62258	YWHAE	14-3-3 protein epsilon	P62258	1433E_HUMAN
13.0871734619141	12.6241216659546	12.287166595459	13.5515251159668	13.1758708953857	13.1084041595459	13.3660163879395	12.9572849273682	12.9198360443115	13.4538335800171	12.9973163604736	12.5758304595947	14.3713989257813	13.1853504180908	12.7309112548828	13.3989276885986	13.0022888183594	12.5496625900269	16.6326217651367	16.6898975372314	16.1239204406738	9.57436732640167E-14	1.187205	P62263	RPS14	40S ribosomal protein S14	P62263	RS14_HUMAN
13.6516170501709	13.1473655700684	12.7604198455811	13.9984121322632	13.6493320465088	13.4152927398682	13.6912775039673	13.3616313934326	13.1457986831665	13.8169183731079	13.1159553527832	12.8461103439331	14.762957572937	13.5571746826172	13.0177459716797	13.9436016082764	13.3471412658691	12.9069395065308	16.3357448577881	16.3642482757568	15.8952140808105	2.83835043056675E-13	1.182617	P62266	RPS23	40S ribosomal protein S23	P62266	RS23_HUMAN
14.437481880188	13.7517347335815	13.8917007446289	15.2050647735596	14.7412691116333	14.9632148742676	14.9282808303833	14.7054328918457	14.8233623504639	15.103385925293	14.6259727478027	14.5257186889648	16.4458465576172	14.7865943908691	14.7645397186279	15.0348100662231	14.7121829986572	14.7836112976074	18.8423538208008	18.8900680541992	18.4193992614746	5.98171777356936E-13	1.179555	P62269	RPS18	40S ribosomal protein S18	P62269	RS18_HUMAN
14.8076858520508	14.2338933944702	14.3600254058838	15.4206562042236	15.123233795166	14.9291114807129	15.1481647491455	14.8219184875488	14.5073585510254	15.2435626983643	14.8734140396118	14.200065612793	16.2588348388672	14.8787822723389	14.6016454696655	15.2129163742065	14.7376165390015	14.5286359786987	18.2857284545898	18.4226570129395	17.8588218688965	2.03099370797489E-12	1.174734	P62277	RPS13	40S ribosomal protein S13	P62277	RS13_HUMAN
14.1083917617798	13.7394218444824	13.5197849273682	14.6807441711426	14.3520679473877	14.2402009963989	14.491340637207	14.1718101501465	14.2167663574219	14.5268993377686	14.1545448303223	13.9696197509766	15.5199890136719	14.1101703643799	13.9666519165039	14.4874639511108	13.9125394821167	13.8330745697021	17.2909278869629	17.4329986572266	16.9253044128418	1.65949628552733E-14	1.195472	P62280	RPS11	40S ribosomal protein S11	P62280	RS11_HUMAN
18.1062278747559	18.0722236633301	17.2853775024414	18.1132850646973	17.9278373718262	16.8282699584961	17.7893142700195	18.0079765319824	16.7831382751465	17.7017250061035	17.6598701477051	16.262186050415	17.5673942565918	17.8899059295654	16.8909378051758	17.6300010681152	17.4918670654297	16.4684181213379	21.6169929504395	21.6853408813477	21.6303730010986	1.28395578705317E-14	1.196872	P62304	SNRPE	Small nuclear ribonucleoprotein E	P62304	RUXE_HUMAN
14.3448038101196	14.4425230026245	13.2626285552979	13.9076633453369	14.2426557540894	13.3532371520996	14.2766647338867	14.2736892700195	13.0842723846436	14.1263790130615	14.2655086517334	13.0942277908325	14.2907361984253	14.3475713729858	13.1655502319336	14.0914669036865	14.019739151001	13.245530128479	18.2013092041016	18.0960559844971	17.9261417388916	1.90297034123541E-14	1.194786	P62306	SNRPF	Small nuclear ribonucleoprotein F	P62306	RUXF_HUMAN
14.4573068618774	14.6751441955566	13.7599267959595	14.0782232284546	14.1737852096558	13.3183975219727	14.2540121078491	14.1595983505249	13.2774477005005	14.0089263916016	13.7740211486816	13.1799640655518	14.3735218048096	13.996337890625	13.2393016815186	14.2070217132568	14.0476226806641	13.2792644500732	18.0607032775879	18.0159759521484	18.2788925170898	1.2717959335142E-11	1.167197	P62310	LSM3	U6 snRNA-associated Sm-like protein LSm3	P62310	LSM3_HUMAN
14.1321697235107	13.9045925140381	13.1856069564819	13.6673851013184	13.7879238128662	13.134183883667	13.7178735733032	13.7997102737427	13.4636793136597	13.6358909606934	13.7508411407471	13.1772012710571	13.7681283950806	13.6570529937744	13.2237014770508	13.5674495697021	13.6874742507935	13.095498085022	17.0110054016113	16.8847923278809	16.7323417663574	4.86695050148863E-14	1.190024	P62312	LSM6	U6 snRNA-associated Sm-like protein LSm6	P62312	LSM6_HUMAN
16.2382736206055	16.2873497009277	14.965913772583	15.4987592697144	15.7059545516968	14.6803903579712	15.7404155731201	15.6446895599365	14.662223815918	15.6987361907959	15.5557479858398	14.4869976043701	15.5904121398926	15.5071239471436	14.4593601226807	15.641487121582	15.6629867553711	14.6862325668335	19.9270305633545	19.9379844665527	20.2258071899414	3.45050515158306E-14	1.191995	P62314	SNRPD1	Small nuclear ribonucleoprotein Sm D1	P62314	SMD1_HUMAN
15.9689273834229	15.8765449523926	14.7436141967773	15.4148044586182	15.6492042541504	14.7457733154297	15.8195247650146	15.7212438583374	14.586950302124	15.6516571044922	15.6558494567871	14.641505241394	15.5860509872437	15.7122001647949	14.8556146621704	15.6865978240967	15.704644203186	14.7291574478149	20.3889312744141	20.3113193511963	20.2982444763184	1.7200447727036E-14	1.195173	P62316	SNRPD2	Small nuclear ribonucleoprotein Sm D2	P62316	SMD2_HUMAN
15.2520437240601	15.2641258239746	14.1410846710205	14.6681022644043	14.7859897613525	14.1671466827393	15.0083293914795	14.9419593811035	14.070858001709	14.9261999130249	14.7544927597046	13.9550170898438	14.8475103378296	15.0451889038086	14.2109851837158	14.9296703338623	14.9145174026489	14.0218048095703	19.613941192627	19.6084499359131	19.5938396453857	2.44434435731352E-15	1.205158	P62318	SNRPD3	Small nuclear ribonucleoprotein Sm D3	P62318	SMD3_HUMAN
15.7371158599854	15.1128959655762	14.6681318283081	16.1362419128418	15.722074508667	15.3354301452637	15.9513149261475	15.5983266830444	15.3174171447754	16.0419006347656	15.5426445007324	15.0986576080322	16.586727142334	15.6667833328247	15.2205963134766	16.0902328491211	15.4400520324707	14.9882183074951	17.0378532409668	17.098762512207	16.6631546020508	2.45378155699405E-14	1.19359	P62424	RPL7A	60S ribosomal protein L7a	P62424	RL7A_HUMAN
13.248046875	13.2221240997314	12.9010372161865	13.0260181427002	13.0360450744629	12.8940305709839	13.2406215667725	13.0343933105469	12.6752347946167	13.1778297424316	13.059458732605	12.7864475250244	13.0473804473877	12.9442119598389	12.5657472610474	13.0175361633301	13.0129814147949	12.6840391159058	14.3360824584961	14.2909488677979	14.2662086486816	1.18982458918179E-10	1.157064	P62487	POLR2G	DNA-directed RNA polymerase II subunit RPB7	P62487	RPB7_HUMAN
12.4808197021484	12.4307069778442	13.0621776580811	12.5063037872314	12.6740436553955	10.9911060333252	12.6169176101685	12.6635370254517	13.3788871765137	12.5896415710449	12.3109693527222	12.8862419128418	13.0922269821167	12.4993171691895	13.1445941925049	12.7702617645264	12.4337253570557	13.400182723999	10.9158592224121	11.5834980010986	10.1228399276733	4.88601278498114E-14	1.189982	P62495	ETF1	Eukaryotic peptide chain release factor subunit 1	P62495	ERF1_HUMAN
17.1432342529297	17.7965412139893	18.2305107116699	16.6257591247559	17.1307640075684	17.5779418945313	16.5628547668457	17.1099052429199	17.9207973480225	16.5118160247803	17.1890697479248	17.9300708770752	16.3679237365723	17.266300201416	17.9324836730957	16.8583908081055	17.1969966888428	17.9174976348877	13.4203701019287	13.4590625762939	13.2369728088379	4.03193236818025E-14	1.191038	P62633	CNBP	Cellular nucleic acid-binding protein	P62633	CNBP_HUMAN
15.0263214111328	14.7786779403687	14.4593095779419	15.4743785858154	15.298412322998	15.2083730697632	15.2991504669189	15.0729198455811	14.9386100769043	15.3678169250488	15.1808395385742	14.8484001159668	16.3648147583008	15.0552577972412	14.7002010345459	15.3521251678467	15.0118064880371	14.8361778259277	18.2314376831055	18.3904609680176	17.8512001037598	6.87846129015999E-14	1.188546	P62701	RPS4X	40S ribosomal protein S4, X isoform	P62701	RS4X_HUMAN
13.1848449707031	12.7144012451172	13.0940361022949	13.6086530685425	13.1915493011475	11.6380252838135	13.4314432144165	13.1291780471802	13.20166015625	14.387149810791	13.2022838592529	13.2868785858154	14.5908260345459	12.9242572784424	13.0921764373779	13.4266986846924	13.1350393295288	13.2746353149414	11.0853843688965	11.2231798171997	10.2132949829102	2.79522817676339E-12	1.17348	P62736;P63267	ACTA2;ACTG2	Actin, aortic smooth muscle;Actin, gamma-enteric smooth muscle	P62736;P63267	ACTA_HUMAN;ACTH_HUMAN
15.9108943939209	15.6792087554932	15.2416877746582	16.0978584289551	15.852520942688	15.5537509918213	15.9525909423828	15.6725835800171	15.6008157730103	15.9760522842407	15.3675861358643	15.4512996673584	16.6770114898682	15.7777528762817	15.5377807617188	16.2097778320313	15.617301940918	15.2434692382813	16.9669151306152	16.9906539916992	16.7684230804443	3.02988769332421E-13	1.182342	P62750	RPL23A	60S ribosomal protein L23a	P62750	RL23A_HUMAN
14.7735624313354	14.5105838775635	14.1169595718384	15.2825450897217	15.0234661102295	14.9700393676758	14.9046182632446	14.7186756134033	14.692232131958	15.097731590271	14.911319732666	14.6181411743164	16.1947650909424	14.8903045654297	14.6172132492065	15.1149082183838	14.6675691604614	14.3888969421387	17.9160251617432	18.1061096191406	17.3122444152832	1.93559594939453E-13	1.184181	P62753	RPS6	40S ribosomal protein S6	P62753	RS6_HUMAN
25.89280128479	26.1765918731689	26.2257423400879	25.6463890075684	25.9151420593262	25.9919509887695	25.2801322937012	25.7418060302734	26.2508430480957	25.3073177337646	25.8903694152832	26.1266460418701	25.2965602874756	25.8199729919434	26.1880283355713	25.3922386169434	25.7011184692383	26.0578556060791	20.1205978393555	20.2115859985352	19.9808959960938	2.44434435731352E-15	1.205034	P62805	H4C1	Histone H4	P62805	H4_HUMAN
17.78981590271	18.0734443664551	17.894100189209	17.531322479248	18.0702857971191	17.9676818847656	17.3184547424316	17.8462944030762	18.0263996124268	17.4419269561768	17.9072418212891	17.9351558685303	17.6198387145996	18.0122356414795	18.0851745605469	17.5938186645508	17.9347553253174	18.1170654296875	13.9770050048828	14.0000905990601	14.0095624923706	1.32208707210313E-14	1.196703	P62826	RAN	GTP-binding nuclear protein Ran	P62826	RAN_HUMAN
14.4169273376465	13.6796655654907	13.2195167541504	14.9142684936523	14.5534420013428	14.3217611312866	14.9006652832031	14.3593769073486	14.2260799407959	14.8244972229004	14.2556505203247	13.9186172485352	15.3877420425415	14.6098365783691	14.1170320510864	14.7395534515381	14.1981372833252	13.8279209136963	15.9122409820557	16.0832939147949	15.8613910675049	4.02108987688061E-14	1.191211	P62829	RPL23	60S ribosomal protein L23	P62829	RL23_HUMAN
13.7360687255859	13.4146060943604	13.5115222930908	13.8769855499268	13.7798519134521	13.7542362213135	13.4551191329956	13.562593460083	13.5691242218018	13.8191871643066	13.1564025878906	13.2367000579834	14.9753475189209	13.3668975830078	13.547155380249	13.7973690032959	13.8602256774902	13.5073413848877	17.5200805664063	17.440299987793	17.0815620422363	5.37034848507789E-12	1.170776	P62841	RPS15	40S ribosomal protein S15	P62841	RS15_HUMAN
13.4415807723999	12.7888116836548	12.6370048522949	13.8095455169678	13.6327743530273	13.4660367965698	13.643123626709	13.3018436431885	13.183913230896	13.7167167663574	13.3546562194824	13.0805149078369	14.9350280761719	13.5564746856689	13.1892547607422	13.7821531295776	13.3733434677124	12.9577941894531	17.0146522521973	17.2748489379883	16.525993347168	3.1014965154852E-13	1.182239	P62847	RPS24	40S ribosomal protein S24	P62847	RS24_HUMAN
13.6654453277588	13.4925975799561	13.8737964630127	14.4584045410156	14.3477897644043	14.6998405456543	14.2329168319702	14.2426986694336	14.6541805267334	14.453857421875	14.2979297637939	14.4383392333984	15.5396757125854	14.4215793609619	14.7601118087769	14.4353790283203	14.5261840820313	14.3044700622559	18.3295936584473	18.4891834259033	17.958194732666	4.9412531123811E-13	1.180373	P62851	RPS25	40S ribosomal protein S25	P62851	RS25_HUMAN
14.1786317825317	13.8306217193604	13.1786270141602	14.6747722625732	14.1174097061157	13.9807014465332	14.2546615600586	14.0317935943604	13.6569957733154	14.4033718109131	13.9088802337646	13.7486267089844	15.6557178497314	14.3243141174316	13.875675201416	14.516411781311	13.6300010681152	13.2210636138916	17.3453140258789	17.7094459533691	16.9891490936279	3.13874880350052E-14	1.192477	P62854	RPS26	40S ribosomal protein S26	P62854	RS26_HUMAN
14.4518432617188	14.1177978515625	13.2315320968628	14.8009624481201	15.1746864318848	14.3980503082275	14.7363796234131	14.5229415893555	14.0081996917725	14.7422008514404	14.3683700561523	13.7912635803223	15.38805103302	14.6382598876953	14.1702404022217	14.8529644012451	14.4965353012085	13.9232711791992	18.0268516540527	18.0712833404541	17.4343719482422	9.02327782533955E-13	1.178003	P62857	RPS28	40S ribosomal protein S28	P62857	RS28_HUMAN
12.9086141586304	12.4549560546875	12.4770736694336	13.8566722869873	13.832914352417	13.9460697174072	13.5631866455078	13.5696744918823	13.8572235107422	13.1981811523438	13.1417675018311	13.324200630188	14.3837509155273	13.6603374481201	13.6800689697266	13.5771312713623	13.286901473999	13.3768863677979	16.54518699646	16.6303405761719	16.1589870452881	1.69540058083114E-12	1.175515	P62861	FAU	40S ribosomal protein S30	P62861	RS30_HUMAN
16.9298934936523	16.8737487792969	17.0634727478027	15.8886299133301	16.1011180877686	16.5155792236328	16.275463104248	16.2320022583008	16.8818969726563	16.0777339935303	16.2003803253174	16.3129692077637	15.4744853973389	15.9817714691162	16.4737949371338	16.0795574188232	16.1477832794189	16.3297882080078	14.4953393936157	14.12034034729	14.2614803314209	3.25612935717687E-13	1.182045	P62875	POLR2L	DNA-directed RNA polymerases I, II, and III subunit RPABC5	P62875	RPAB5_HUMAN
15.3259620666504	14.8435726165771	14.6392478942871	15.5750741958618	15.3945751190186	15.1486740112305	15.4979209899902	15.1763229370117	15.1549911499023	15.5706481933594	15.2849445343018	15.0650930404663	16.132869720459	15.4923419952393	15.2297887802124	15.5308475494385	15.1723289489746	14.9705677032471	16.5669212341309	16.697603225708	16.1056251525879	2.25361954886879E-13	1.183532	P62888	RPL30	60S ribosomal protein L30	P62888	RL30_HUMAN
11.8753089904785	9.76797676086426	8.52679538726807	13.396692276001	13.3716983795166	13.7200412750244	13.3630790710449	13.108717918396	10.1439018249512	13.3217725753784	10.0307140350342	9.5739917755127	14.2701683044434	13.3239240646362	9.59148406982422	13.8942089080811	11.0021810531616	9.45297813415527	15.9329280853271	16.0295715332031	15.321813583374	1.23994256740629E-10	1.156871	P62891;Q59GN2	RPL39;RPL39P5	60S ribosomal protein L39;Putative 60S ribosomal protein L39-like 5	P62891;Q59GN2	RL39_HUMAN;R39L5_HUMAN
15.0715847015381	14.4725437164307	14.1869945526123	15.4187870025635	15.3168773651123	14.9548187255859	15.1251888275146	14.9885063171387	14.7565898895264	15.1839485168457	15.0404119491577	14.7722473144531	16.0290489196777	15.0797691345215	14.9817409515381	15.4346027374268	15.0181570053101	14.7488536834717	16.5235042572021	16.5818710327148	16.1826324462891	2.45392945553994E-13	1.183205	P62899	RPL31	60S ribosomal protein L31	P62899	RL31_HUMAN
15.4145889282227	14.8181190490723	14.4442863464355	15.8794145584106	15.5235023498535	15.1115446090698	15.7837314605713	15.295072555542	15.0862255096436	15.7193832397461	15.2003898620605	14.8198337554932	16.2959957122803	15.4835891723633	15.007453918457	15.8631973266602	15.1984577178955	14.7599048614502	16.9128227233887	17.1194686889648	16.6335144042969	5.71633599452988E-14	1.189319	P62906	RPL10A	60S ribosomal protein L10a	P62906	RL10A_HUMAN
14.910924911499	14.2538862228394	13.6455936431885	15.0125045776367	14.6254510879517	14.4016695022583	14.84983253479	14.5316934585571	14.198263168335	14.9831829071045	14.476954460144	14.1529235839844	15.6031665802002	14.7505226135254	14.2355213165283	15.1539936065674	14.5945224761963	13.989896774292	15.9758720397949	16.0063991546631	15.6117744445801	8.510806447811E-15	1.199693	P62910	RPL32	60S ribosomal protein L32	P62910	RL32_HUMAN
15.9966373443604	15.9734535217285	15.9412403106689	16.4092140197754	16.1748313903809	16.3054962158203	16.245849609375	15.9433670043945	16.3225479125977	16.3123168945313	15.9733905792236	16.2616062164307	16.5995941162109	16.1871967315674	16.3265113830566	16.3318099975586	15.896369934082	15.9110584259033	16.3560333251953	16.3540840148926	16.106351852417	6.17127833138568E-14	1.189019	P62913	RPL11	60S ribosomal protein L11	P62913	RL11_HUMAN
15.8491458892822	15.1431398391724	14.8698568344116	16.187873840332	15.7980175018311	15.6050815582275	16.0385055541992	15.6384439468384	15.4653472900391	16.1735153198242	15.6171760559082	15.187650680542	16.8320579528809	15.6106910705566	15.3545560836792	16.2000389099121	15.431245803833	15.2544746398926	17.307638168335	17.2966575622559	16.8984966278076	2.39316831360644E-14	1.193696	P62917	RPL8	60S ribosomal protein L8	P62917	RL8_HUMAN
14.6061553955078	12.7612781524658	11.8453025817871	15.8083248138428	16.0177955627441	14.4807415008545	14.4330368041992	15.1078395843506	12.9566717147827	14.6173400878906	13.0970029830933	10.9490633010864	17.4870338439941	13.1532001495361	13.3318452835083	14.9985570907593	14.9047222137451	12.8288307189941	13.5229625701904	13.6265029907227	11.8870639801025	1.17177874931321E-13	1.186319	P62937	PPIA	Peptidyl-prolyl cis-trans isomerase A	P62937	PPIA_HUMAN
9.0464916229248	8.99402809143066	9.92442035675049	12.1744537353516	11.8102550506592	9.6803503036499	9.21734237670898	10.6917114257813	9.37549591064453	10.2368755340576	9.79020500183105	9.24070358276367	13.3491554260254	9.75195980072021	9.4437313079834	10.2162494659424	10.5675926208496	9.7249231338501	9.53208541870117	9.50084590911865	9.81216239929199	2.20866153952221E-11	1.164805	P62942	FKBP1A	Peptidyl-prolyl cis-trans isomerase FKBP1A	P62942	FKB1A_HUMAN
17.0130805969238	16.6518383026123	17.1174659729004	16.4828109741211	16.7796401977539	16.7278614044189	21.5679683685303	22.100736618042	22.3588066101074	20.8360977172852	21.8447723388672	21.9042854309082	15.9140844345093	16.3572006225586	16.8178939819336	16.3552913665771	16.4563865661621	16.5875053405762	15.6778450012207	15.4748516082764	15.5112934112549	4.15274648619873E-15	1.202908	P62979	RPS27A	Ubiquitin-40S ribosomal protein S27a	P62979	RS27A_HUMAN
15.3270416259766	15.3498010635376	14.3412666320801	15.1710300445557	15.5094327926636	14.483003616333	15.4730644226074	15.4460544586182	14.5590133666992	15.279990196228	15.4064598083496	14.5468120574951	15.280535697937	15.4085884094238	14.5326843261719	15.2728805541992	15.1945142745972	14.3987426757813	18.7406387329102	18.5717277526855	18.4829521179199	4.03193236818025E-14	1.191098	P62995	TRA2B	Transformer-2 protein homolog beta	P62995	TRA2B_HUMAN
10.024600982666	11.2958202362061	10.1888751983643	11.4436731338501	9.11718559265137	9.67379188537598	11.7651119232178	7.49865245819092	9.05954933166504	10.1941795349121	9.38413238525391	8.75086784362793	12.1942539215088	9.7688045501709	9.46495628356934	10.6192188262939	10.3774948120117	9.5861349105835	12.0635108947754	11.2469205856323	10.9969940185547	2.09312454613522E-07	1.092171	P63010;Q10567	AP2B1;AP1B1	AP-2 complex subunit beta;AP-1 complex subunit beta-1	P63010;Q10567	AP2B1_HUMAN;AP1B1_HUMAN
13.5385608673096	12.7337455749512	12.16969871521	14.5510730743408	14.694278717041	13.3205509185791	13.3073129653931	13.9988288879395	12.2280559539795	14.1718521118164	12.7508201599121	11.9241209030151	16.0792694091797	12.3778591156006	12.2675809860229	13.7942762374878	13.5588893890381	12.5950736999512	13.1286506652832	13.2637615203857	12.6242790222168	5.09505632151258E-14	1.189799	P63104	YWHAZ	14-3-3 protein zeta/delta	P63104	1433Z_HUMAN
15.1095523834229	15.497501373291	14.8972024917603	15.1230735778809	15.4739055633545	15.2064971923828	15.2301216125488	15.2403316497803	15.0585327148438	15.117696762085	15.3085298538208	15.2273578643799	15.1284027099609	15.2434635162354	15.1035861968994	15.168815612793	15.2570915222168	15.0106382369995	15.8529605865479	16.0100593566895	16.007417678833	6.45214938569401E-14	1.188828	P63167	DYNLL1	Dynein light chain 1, cytoplasmic	P63167	DYL1_HUMAN
11.169641494751	9.60907554626465	8.94928646087646	11.8568496704102	11.3665647506714	10.529691696167	11.7884559631348	11.1109609603882	11.0616111755371	11.3694858551025	10.3478384017944	10.2091579437256	12.6665630340576	10.9106245040894	10.1462936401367	11.847354888916	10.6336708068848	10.7278289794922	13.6382122039795	13.5610809326172	12.8954792022705	5.91504661436267E-13	1.17962	P63173	RPL38	60S ribosomal protein L38	P63173	RL38_HUMAN
15.1430778503418	15.4037857055664	15.6472454071045	15.2507629394531	15.625955581665	15.5982112884521	15.2264137268066	15.4487228393555	15.6618041992188	15.4011516571045	15.7039203643799	15.8522844314575	15.3639545440674	15.5474033355713	15.7299404144287	15.2896060943604	15.6234359741211	15.8673000335693	13.5764989852905	13.7724256515503	13.3929042816162	1.23039963889147E-13	1.186131	P63208	SKP1	S-phase kinase-associated protein 1	P63208	SKP1_HUMAN
13.401834487915	11.3427829742432	9.13089942932129	13.8689889907837	14.3597259521484	12.0653324127197	13.7327613830566	13.7793827056885	11.8198661804199	14.3709831237793	9.08198165893555	9.9998664855957	14.8568248748779	8.88633060455322	9.97236633300781	13.7019233703613	13.8533363342285	12.1308155059814	14.9256324768066	14.2447690963745	14.7912940979004	3.09223095238666E-12	1.173072	P63220	RPS21	40S ribosomal protein S21	P63220	RS21_HUMAN
13.5441761016846	11.8712978363037	11.2051811218262	14.3340187072754	14.5011281967163	12.7640361785889	13.0191993713379	13.4002389907837	11.5388698577881	12.9273910522461	11.6551609039307	10.7771873474121	15.5355587005615	11.2094116210938	11.5801267623901	13.1623039245605	12.7813930511475	10.7861518859863	11.0034732818604	10.7736110687256	6.45117616653442	5.25063090825109E-14	1.189668	P63241	EIF5A	Eukaryotic translation initiation factor 5A-1	P63241	IF5A1_HUMAN
12.7140693664551	11.8937244415283	9.70479011535645	14.3464870452881	14.3205871582031	13.0068082809448	13.4470891952515	13.5280857086182	11.380090713501	13.7782955169678	11.8153839111328	14.5828075408936	16.0702743530273	11.9794921875	11.8192195892334	13.678861618042	13.1318416595459	11.3914470672607	17.441219329834	17.4304580688477	15.919472694397	7.56218461632331E-13	1.17868	P63244	RACK1	Receptor of activated protein C kinase 1	P63244	RACK1_HUMAN
14.9139080047607	14.2962884902954	10.061562538147	12.224892616272	15.2017030715942	12.0654449462891	12.4604816436768	12.1824502944946	10.9738121032715	15.0800342559814	10.2586736679077	9.52180671691895	15.1400651931763	12.6944751739502	12.3666610717773	14.3771896362305	13.0080633163452	14.9660110473633	9.28330421447754	8.89118099212646	9.84163188934326	1.20201901189321E-07	1.09846	P63261	ACTG1	Actin, cytoplasmic 2	P63261	ACTG_HUMAN
14.1787719726563	14.0107116699219	14.5852813720703	14.1149320602417	14.3271636962891	14.0296058654785	14.1317615509033	14.2731876373291	14.4071884155273	14.2141962051392	14.1673812866211	14.0898342132568	14.0233840942383	14.0946092605591	11.791072845459	14.1669778823853	14.1572599411011	14.0999240875244	9.82780265808105	10.597354888916	10.9877300262451	5.81555263307577E-13	1.179706	P63272	SUPT4H1	Transcription elongation factor SPT4	P63272	SPT4H_HUMAN
12.4571876525879	11.9940795898438	12.0052003860474	12.7730522155762	12.9633293151855	12.6437864303589	12.4979438781738	12.6091861724854	12.4303722381592	12.5623455047607	11.9334831237793	11.8834285736084	13.6558513641357	12.2371845245361	11.7290496826172	12.7396793365479	12.413179397583	12.1228618621826	12.2249164581299	10.0512228012085	9.5609827041626	7.34882888559457E-09	1.132871	P63279	UBE2I	SUMO-conjugating enzyme UBC9	P63279	UBC9_HUMAN
14.3097896575928	14.0787763595581	14.3801956176758	13.9543380737305	13.9738216400146	14.03928565979	13.7554988861084	13.8393898010254	14.0937986373901	13.8316783905029	14.1001014709473	14.2477245330811	14.4192371368408	13.8813419342041	14.1029624938965	14.1468019485474	14.1355934143066	14.4118366241455	11.8504581451416	11.6361780166626	9.71061325073242	3.7625484375038E-13	1.181473	P67775	PPP2CA	Serine/threonine-protein phosphatase 2A catalytic subunit alpha isoform	P67775	PP2AA_HUMAN
19.4670867919922	19.2285652160645	19.673921585083	19.0651054382324	19.0373249053955	19.3522834777832	18.7049026489258	18.8538856506348	19.4855175018311	18.894079208374	19.0904273986816	19.6088409423828	18.8559455871582	18.8476886749268	19.2877349853516	19.1585807800293	18.9036445617676	19.3808460235596	18.6169586181641	18.417854309082	18.2364807128906	3.21435941121086E-14	1.192362	P67809	YBX1	Y-box-binding protein 1	P67809	YBOX1_HUMAN
14.3401689529419	13.9266529083252	14.1492872238159	14.1691646575928	14.2367792129517	14.1908302307129	14.2323703765869	14.0168838500977	14.041088104248	14.2806301116943	13.9924364089966	13.8039150238037	14.822624206543	14.0178108215332	13.9759674072266	14.2486486434937	13.9127807617188	14.1020736694336	15.2935943603516	15.0606346130371	14.721040725708	1.14574910687228E-12	1.177071	P67870	CSNK2B	Casein kinase II subunit beta	P67870	CSK2B_HUMAN
8.78929710388184	9.43701934814453	9.82452297210693	9.05327224731445	8.4306583404541	9.74370384216309	9.51604175567627	10.5657529830933	9.71759414672852	9.15218353271484	8.3425235748291	9.60314464569092	11.2512540817261	9.82515335083008	9.50186538696289	8.97555160522461	9.40111351013184	9.16411018371582	8.2939567565918	8.55667209625244	8.60067749023438	3.39151289121081E-08	1.118923	P67936	TPM4	Tropomyosin alpha-4 chain	P67936	TPM4_HUMAN
20.2114067077637	20.2065505981445	20.1870231628418	19.8982334136963	20.0455169677734	20.0460472106934	19.8361072540283	20.1343822479248	20.4129257202148	19.9287986755371	19.8957977294922	20.0952529907227	20.1654624938965	19.7933979034424	20.2325477600098	20.1457958221436	20.0745124816895	20.3125610351563	19.0140743255615	19.113037109375	19.0564098358154	7.70377827923571E-15	1.200301	P68104;Q5VTE0	EEF1A1;EEF1A1P5	Elongation factor 1-alpha 1;Putative elongation factor 1-alpha-like 3	P68104;Q5VTE0	EF1A1_HUMAN;EF1A3_HUMAN
16.4481296539307	16.423397064209	16.4122142791748	16.9001293182373	16.5243263244629	16.6264057159424	16.7151222229004	16.6212615966797	16.5407638549805	16.8588104248047	16.4797458648682	16.4672203063965	18.0586757659912	16.4877014160156	16.5070877075195	16.6239929199219	16.5203037261963	16.4488677978516	16.9692306518555	17.0048789978027	17.0900535583496	3.45050515158306E-14	1.192041	P68363	TUBA1B	Tubulin alpha-1B chain	P68363	TBA1B_HUMAN
15.6130332946777	15.5505323410034	15.3691082000732	16.0645160675049	15.7437610626221	15.6942615509033	15.9276418685913	15.7634468078613	15.5991268157959	15.9861679077148	15.725399017334	15.4772167205811	17.2144737243652	15.7138395309448	15.6412410736084	15.8313465118408	15.8251276016235	15.5655155181885	16.164737701416	16.2037734985352	16.1817512512207	1.41670666375758E-13	1.185593	P68371	TUBB4B	Tubulin beta-4B chain	P68371	TBB4B_HUMAN
13.1538238525391	12.9082317352295	12.7275409698486	13.4388008117676	13.321159362793	13.3010845184326	13.5796051025391	13.1559371948242	13.0425319671631	13.2339744567871	12.8155879974365	12.7444286346436	13.8953285217285	13.0395660400391	13.0980348587036	13.5251083374023	12.9517402648926	13.0057382583618	14.5634174346924	14.5450305938721	14.3035535812378	4.97503314650922E-12	1.171095	P68400	CSNK2A1	Casein kinase II subunit alpha	P68400	CSK21_HUMAN
9.29384613037109	8.48291397094727	10.26389503479	12.2143955230713	11.7168197631836	8.43703269958496	9.41427040100098	10.6442384719849	9.09930038452148	10.0804405212402	9.79949569702148	10.1229972839355	13.7974662780762	9.75703811645508	9.17349433898926	10.3608150482178	9.56891632080078	9.4076099395752	9.75707244873047	8.21053695678711	8.43678379058838	5.82780105416916E-10	1.148985	P68402	PAFAH1B2	Platelet-activating factor acetylhydrolase IB subunit alpha2	P68402	PA1B2_HUMAN
25.6284370422363	26.0124816894531	25.8099174499512	24.6552906036377	25.2817611694336	25.2449741363525	24.5445861816406	25.2567653656006	26.0190410614014	24.7931365966797	25.2872428894043	25.8901538848877	24.7543296813965	25.0479393005371	26.0616798400879	24.5979385375977	25.0979652404785	25.6483688354492	18.7514991760254	19.0078811645508	18.4941177368164	1.37772169012785E-14	1.196505	P68431	H3C1	Histone H3.1	P68431	H31_HUMAN
11.3202018737793	10.785831451416	9.03359699249268	11.8970146179199	11.1430397033691	11.4047269821167	11.823221206665	11.0281772613525	9.97312641143799	11.6291360855103	11.1584596633911	10.3174505233765	11.9629039764404	11.0076351165771	9.76817417144775	11.5908823013306	10.8590745925903	10.650032043457	9.13009643554688	9.70811748504639	8.20191383361816	1.92041088020966E-10	1.154741	P78316	NOP14	Nucleolar protein 14	P78316	NOP14_HUMAN
9.76059341430664	12.0173320770264	10.2057085037231	10.2284297943115	4.36147546768188	9.56221103668213	10.5282249450684	10.2753314971924	9.49938201904297	9.89012241363525	9.53988838195801	9.69922637939453	10.5853729248047	11.0451488494873	9.78667831420898	9.53294944763184	10.6148929595947	9.61384963989258	14.1740083694458	14.0764427185059	13.6970462799072	1.73149730337772E-12	1.175422	P78332	RBM6	RNA-binding protein 6	P78332	RBM6_HUMAN
9.73147201538086	9.99762153625488	9.19506549835205	10.0655727386475	9.9633731842041	9.3637866973877	8.95895767211914	8.42896366119385	9.50795936584473	10.3502588272095	10.6227626800537	9.62636184692383	10.0475025177002	9.27109813690186	8.17337799072266	9.65498161315918	9.60879325866699	9.80543804168701	14.2848567962646	14.472728729248	14.0152015686035	2.77820312391005E-10	1.152905	P78344	EIF4G2	Eukaryotic translation initiation factor 4 gamma 2	P78344	IF4G2_HUMAN
10.3165950775146	10.5763931274414	10.7653388977051	12.0713844299316	10.7375984191895	9.48251342773438	11.2830982208252	11.394458770752	10.8474235534668	11.8337097167969	10.7323684692383	9.56808280944824	11.8795700073242	10.9075260162354	9.21463871002197	11.0859184265137	9.66766929626465	9.68050193786621	10.6751470565796	10.6507034301758	10.4840183258057	1.53364157753028E-09	1.14345	P78346	RPP30	Ribonuclease P protein subunit p30	P78346	RPP30_HUMAN
16.0457191467285	15.9817848205566	16.5111999511719	15.6881713867188	15.6401710510254	16.192066192627	15.7216014862061	15.7388534545898	16.4630241394043	15.7820339202881	15.8058586120605	16.3362998962402	15.5586433410645	15.5400409698486	16.1910438537598	15.7847518920898	15.6539115905762	16.3557987213135	13.7953023910522	13.6033725738525	13.7238540649414	1.66297872184542E-14	1.195425	P78347	GTF2I	General transcription factor II-I	P78347	GTF2I_HUMAN
17.679931640625	16.7576389312744	16.2792663574219	17.8742942810059	17.557466506958	17.1935157775879	17.5142288208008	17.4300193786621	16.5609321594238	17.5746173858643	16.6893081665039	15.8861513137817	19.594181060791	16.7694282531738	16.6188163757324	17.7112579345703	17.2471981048584	16.6084022521973	19.5385284423828	19.0511894226074	19.3745193481445	1.42129294288297E-12	1.176208	P78371	CCT2	T-complex protein 1 subunit beta	P78371	TCPB_HUMAN
11.0561227798462	11.1288604736328	10.7424068450928	11.4585475921631	11.1810474395752	11.1699457168579	11.455493927002	11.0441541671753	10.6389350891113	11.2524147033691	10.5721015930176	10.6615161895752	11.616039276123	11.2022047042847	10.2778587341309	11.2527294158936	10.9734783172607	10.9363975524902	14.0485429763794	14.0356969833374	13.3946800231934	4.81789753409949E-11	1.1613	P78406	RAE1	mRNA export factor	P78406	RAE1L_HUMAN
10.0410919189453	9.96773338317871	9.89992904663086	11.4374942779541	11.4812602996826	9.00975799560547	9.48292350769043	10.5588283538818	10.1234664916992	10.1357269287109	9.3017749786377	9.9794750213623	13.9111137390137	8.85392761230469	10.1434326171875	9.11881828308105	10.6270112991333	8.90769290924072	9.68004608154297	7.33380508422852	8.13932991027832	3.97072585944507E-11	1.162188	P78417	GSTO1	Glutathione S-transferase omega-1	P78417	GSTO1_HUMAN
17.0910797119141	16.5775604248047	16.8286323547363	17.7259674072266	17.6577529907227	17.6805534362793	17.5332450866699	17.430305480957	17.5559577941895	17.7066707611084	17.5711288452148	17.6926879882813	17.421085357666	17.397647857666	17.6038932800293	17.4285144805908	17.2454376220703	17.3777389526367	15.9919967651367	15.8619804382324	15.7593336105347	5.40297636028581E-15	1.201685	P78527	PRKDC	DNA-dependent protein kinase catalytic subunit	P78527	PRKDC_HUMAN
16.1274452209473	15.9017009735107	16.045337677002	15.9494619369507	16.1389274597168	16.2468719482422	15.8635158538818	16.0950260162354	16.4427719116211	16.0313301086426	16.2564964294434	16.48291015625	16.0654697418213	15.9647197723389	16.2322845458984	15.858470916748	16.1997852325439	16.3453311920166	10.7459421157837	10.2271118164063	9.16202163696289	1.80655828335947E-13	1.184499	P78549	NTHL1	Endonuclease III-like protein 1	P78549	NTH_HUMAN
15.1979007720947	15.5915393829346	16.1520805358887	15.6115894317627	15.3569059371948	15.9755630493164	15.9505500793457	15.1710395812988	14.850266456604	15.1951742172241	15.6780872344971	15.2811298370361	15.074854850769	15.5669288635254	15.202169418335	15.5091438293457	15.3237171173096	15.9459161758423	15.781229019165	15.7992496490479	16.1815910339355	6.50072714359509E-14	1.188797	P81605	DCD	Dermcidin	P81605	DCD_HUMAN
10.5511302947998	9.12255096435547	8.97195816040039	8.49650382995605	9.30768775939941	10.2553787231445	8.96968078613281	8.86259174346924	9.48852348327637	8.81243515014648	10.101692199707	10.1835584640503	10.2951192855835	9.20678901672363	9.37531280517578	8.95885276794434	10.2154865264893	9.46151828765869	12.9698581695557	12.4724216461182	11.783971786499	1.58116472037276E-08	1.12656	P82909	MRPS36	28S ribosomal protein S36, mitochondrial	P82909	RT36_HUMAN
10.4223327636719	11.2121906280518	11.7483053207397	11.4421558380127	10.6237754821777	11.4204378128052	11.2803583145142	11.0071182250977	11.3394603729248	10.71750831604	9.95345878601074	9.8508415222168	12.2971954345703	10.0964155197144	9.88277626037598	10.7906160354614	10.4282598495483	10.98659324646	12.3414726257324	12.4783344268799	10.1206932067871	2.35339067905803E-11	1.164526	P82930	MRPS34	28S ribosomal protein S34, mitochondrial	P82930	RT34_HUMAN
11.4002923965454	11.443675994873	12.6698064804077	11.2343263626099	11.4173974990845	11.3483505249023	11.1894407272339	11.1145172119141	11.7093830108643	11.0681829452515	11.6386909484863	10.8165340423584	12.3745021820068	10.760612487793	10.1193542480469	11.4664449691772	10.9193592071533	11.730396270752	11.5260210037231	9.79919528961182	8.36359882354736	4.33059076925828E-10	1.150591	P82933	MRPS9	28S ribosomal protein S9, mitochondrial	P82933	RT09_HUMAN
15.2937879562378	14.9802913665771	15.2172870635986	14.8920593261719	15.1522283554077	15.1341018676758	14.7594394683838	14.956862449646	15.1574821472168	14.8855514526367	15.2033100128174	15.4241771697998	14.8505783081055	15.0910396575928	15.1824789047241	14.830171585083	15.1257648468018	15.0934047698975	9.94246864318848	9.28802490234375	8.54168319702148	1.21623436113037E-14	1.197332	P82970	HMGN5	High mobility group nucleosome-binding domain-containing protein 5	P82970	HMGN5_HUMAN
17.2809734344482	17.7870674133301	17.3877449035645	16.579833984375	17.1261711120605	16.9770450592041	16.9390640258789	17.2941455841064	17.4755897521973	16.6725521087646	17.1762580871582	17.1636981964111	16.6151123046875	17.3524169921875	17.2859382629395	16.9468803405762	17.3890800476074	17.4297637939453	18.1588363647461	17.9997978210449	18.1371078491211	1.90300699799428E-14	1.194744	P82979	SARNP	SAP domain-containing ribonucleoprotein	P82979	SARNP_HUMAN
14.251594543457	13.4641542434692	13.4020538330078	14.6903667449951	14.3723907470703	14.1614036560059	14.4957389831543	14.2175540924072	14.1250972747803	14.4784698486328	14.160213470459	13.9173851013184	15.6029577255249	14.3944606781006	14.2513408660889	14.7334280014038	14.1892948150635	14.1465606689453	16.8310966491699	17.1516952514648	16.4459571838379	1.50133606979373E-13	1.185315	P83731	RPL24	60S ribosomal protein L24	P83731	RL24_HUMAN
10.6949787139893	9.27731704711914	9.21548652648926	9.09372997283936	9.33879280090332	10.022611618042	9.28606605529785	8.34957790374756	9.94665718078613	8.91033744812012	8.94653129577637	8.98134326934814	8.99272727966309	8.69844722747803	9.54942226409912	9.4011812210083	10.1054649353027	10.2731876373291	15.1187992095947	14.8785266876221	14.9148569107056	1.5476854462172E-11	1.166351	P83876	TXNL4A	Thioredoxin-like protein 4A	P83876	TXN4A_HUMAN
13.4996585845947	12.2377452850342	13.0505857467651	14.0100708007813	13.7664489746094	13.6020393371582	13.7048902511597	13.3652658462524	13.420524597168	13.7236175537109	13.335786819458	13.4509010314941	14.564769744873	13.5163469314575	13.6552143096924	13.8587608337402	13.3431529998779	13.3228559494019	15.2135171890259	15.3607559204102	14.8536434173584	2.43223028318901E-11	1.164382	P83881	RPL36A	60S ribosomal protein L36a	P83881	RL36A_HUMAN
10.8856134414673	12.2924690246582	11.5428085327148	12.9432754516602	12.9419918060303	12.8824882507324	12.6197881698608	12.5970516204834	12.7596073150635	12.8755626678467	12.9573669433594	13.0518894195557	12.8615608215332	12.6271266937256	12.7133626937866	12.7248258590698	12.067008972168	12.5095624923706	10.0149612426758	10.1740226745605	9.3112907409668	5.32086086599144E-13	1.180096	P83916	CBX1	Chromobox protein homolog 1	P83916	CBX1_HUMAN
18.969799041748	19.2270641326904	18.3116188049316	18.6778469085693	18.7613124847412	18.3327178955078	18.606912612915	18.7821617126465	18.1759166717529	18.6365547180176	18.7280120849609	18.2136363983154	18.6336727142334	18.9321022033691	18.3810024261475	18.8844776153564	18.7471904754639	18.3113555908203	22.013635635376	21.9714775085449	21.8665313720703	8.10374193652067E-15	1.199956	P84090	ERH	Enhancer of rudimentary homolog	P84090	ERH_HUMAN
14.9444770812988	14.4050674438477	14.1734714508057	15.1467533111572	14.932056427002	15.0403594970703	15.0107126235962	14.8344564437866	14.8183221817017	15.0612697601318	14.67626953125	14.6343955993652	15.7781143188477	14.9826889038086	14.8993949890137	15.2920341491699	14.8193578720093	14.6227197647095	16.3680114746094	16.5169525146484	15.8811264038086	4.20581949816683E-14	1.190783	P84098	RPL19	60S ribosomal protein L19	P84098	RL19_HUMAN
9.92301273345947	10.3093137741089	8.79430675506592	9.56762504577637	12.2199993133545	11.5665950775146	11.9631328582764	12.0756578445435	12.0655384063721	11.8031444549561	12.2462100982666	12.1956472396851	11.4497451782227	11.6913719177246	12.0976886749268	9.12662982940674	9.80486488342285	11.5568437576294	9.96813297271729	8.53366470336914	9.42710971832275	1.50952033675411E-09	1.143553	P84101	SERF2	Small EDRK-rich factor 2	P84101	SERF2_HUMAN
15.3927984237671	15.2067203521729	14.7922058105469	15.1368398666382	14.9421653747559	14.6459808349609	15.1969423294067	14.9740285873413	14.8187236785889	15.2088718414307	15.0345859527588	14.9461326599121	15.1194295883179	15.0599098205566	14.8222961425781	15.2606945037842	15.0608005523682	14.7811546325684	17.6569347381592	17.5353622436523	17.1251258850098	9.72198442226822E-14	1.18711	P84103	SRSF3	Serine/arginine-rich splicing factor 3	P84103	SRSF3_HUMAN
14.617166519165	15.7390804290771	15.6544466018677	16.5633277893066	17.3254890441895	14.7192516326904	13.4411010742188	18.0177097320557	15.9402198791504	16.2224826812744	14.6935253143311	14.7430686950684	16.0829944610596	15.1346130371094	15.5066795349121	13.8709411621094	13.6561546325684	13.450569152832	13.2827596664429	15.1955604553223	10.7422981262207	6.35829988643999E-09	1.133956	P84243	H3-3A	Histone H3.3	P84243	H33_HUMAN
13.0108585357666	12.9374809265137	13.1868743896484	12.9833183288574	13.1154098510742	13.5313167572021	12.8791961669922	13.0348663330078	13.5007629394531	12.9251976013184	13.1111125946045	13.3784065246582	13.0112276077271	12.8425579071045	13.0562171936035	12.8306255340576	12.8974723815918	13.1180591583252	10.4616289138794	9.14975261688232	9.98785305023193	1.05026445826457E-08	1.130055	P85037	FOXK1	Forkhead box protein K1	P85037	FOXK1_HUMAN
13.0012989044189	13.0659618377686	12.1350173950195	12.791482925415	12.7749357223511	12.3474798202515	12.9675035476685	12.8003883361816	11.8225011825562	12.6904125213623	12.6190776824951	11.7047824859619	12.5727062225342	12.7675094604492	11.7804880142212	12.7855663299561	12.7700681686401	11.9970951080322	17.8554401397705	17.7489585876465	17.8935699462891	1.18344462037997E-13	1.186274	P98175	RBM10	RNA-binding protein 10	P98175	RBM10_HUMAN
19.6673774719238	19.5075340270996	19.7058410644531	19.5753631591797	19.5129871368408	19.3643360137939	19.1717700958252	19.2676963806152	19.7373886108398	19.350902557373	19.6820545196533	20.006175994873	19.487943649292	19.5790176391602	19.8460254669189	19.4756813049316	19.5005149841309	19.8032913208008	16.9038543701172	17.0649242401123	16.6034622192383	2.32409166658783E-14	1.193851	P98179	RBM3	RNA-binding protein 3	P98179	RBM3_HUMAN
15.4373168945313	15.6397466659546	15.7865686416626	15.5609016418457	15.8141193389893	16.0048446655273	15.4259433746338	15.6317844390869	15.9900588989258	15.5945873260498	15.9654426574707	16.3188209533691	15.3711967468262	15.6668367385864	15.9237499237061	15.5312662124634	15.6684703826904	16.0603675842285	13.0691242218018	12.0657806396484	9.59477043151855	3.70119426809905E-14	1.191694	Q00059	TFAM	Transcription factor A, mitochondrial	Q00059	TFAM_HUMAN
10.1317157745361	8.6541576385498	9.8437614440918	9.3623218536377	9.23539066314697	9.88189697265625	9.99123859405518	9.44786834716797	9.18638610839844	10.5267715454102	8.99554347991943	9.45466709136963	9.95381736755371	9.40568351745605	8.99138927459717	9.43637943267822	9.21106719970703	8.30526924133301	12.8296451568604	13.0210542678833	13.5424213409424	1.00550483515364E-07	1.102354	Q00325	SLC25A3	Phosphate carrier protein, mitochondrial	Q00325	MPCP_HUMAN
11.2932214736938	11.25657081604	11.6944465637207	11.355842590332	10.5831432342529	11.7741899490356	10.6311054229736	10.4967765808105	11.2573127746582	10.8259525299072	10.6955947875977	10.9525413513184	12.1299915313721	10.0164375305176	10.4102249145508	10.8532543182373	10.6033458709717	11.6478862762451	13.4614124298096	13.5166320800781	13.408618927002	2.56394699075382E-10	1.153305	Q00341	HDLBP	Vigilin	Q00341	VIGLN_HUMAN
16.0998191833496	16.2460975646973	16.5560169219971	15.8426761627197	16.1768188476563	16.3931064605713	15.6527080535889	15.976616859436	16.4747104644775	15.7717790603638	16.1391906738281	16.5671081542969	15.6167640686035	16.124267578125	16.4986419677734	15.8640794754028	16.1284370422363	16.4188060760498	14.2030467987061	14.1004409790039	13.9894008636475	1.07848541099773E-13	1.186702	Q00577	PURA	Transcriptional activator protein Pur-alpha	Q00577	PURA_HUMAN
12.1807899475098	10.9656600952148	11.6520900726318	13.5001316070557	12.3431930541992	12.155834197998	12.7066192626953	12.1167068481445	12.2741947174072	13.2134885787964	11.7343616485596	11.3944492340088	15.323540687561	11.5053977966309	11.7780494689941	12.5083408355713	11.9335098266602	11.8496522903442	11.5491828918457	11.236083984375	9.16419410705566	7.76026423837406E-13	1.178571	Q00610	CLTC	Clathrin heavy chain 1	Q00610	CLH1_HUMAN
12.0126600265503	12.0744981765747	12.537859916687	12.4966306686401	12.4058036804199	12.4482765197754	11.8951053619385	11.8845958709717	12.7308044433594	11.7894535064697	11.7333240509033	12.2258443832397	12.4497127532959	12.3048810958862	12.5393743515015	12.3720779418945	12.0931434631348	12.8187561035156	12.5052366256714	12.8445320129395	12.4566555023193	1.18517101811019E-12	1.176943	Q00688	FKBP3	Peptidyl-prolyl cis-trans isomerase FKBP3	Q00688	FKBP3_HUMAN
21.6228122711182	22.0164241790771	22.4706077575684	21.4143009185791	21.763298034668	22.1883163452148	21.12109375	21.5991039276123	22.3812370300293	21.3678245544434	21.8884048461914	22.4447040557861	21.2472305297852	21.8476238250732	22.4014739990234	21.4720420837402	21.7987518310547	22.3697338104248	18.8706092834473	18.8767738342285	18.7596035003662	2.44434435731352E-15	1.205158	Q00839	HNRNPU	Heterogeneous nuclear ribonucleoprotein U	Q00839	HNRPU_HUMAN
15.9164133071899	16.5079383850098	16.5928688049316	16.1149787902832	15.9767360687256	16.7803115844727	16.6309375762939	16.0370292663574	16.8768501281738	16.4549980163574	16.0211372375488	16.6140689849854	15.9414567947388	16.1147937774658	16.9709548950195	16.2596874237061	16.3985214233398	16.6566162109375	15.9008541107178	16.3469467163086	16.4810924530029	2.09570511267623E-14	1.194354	Q01085	TIAL1	Nucleolysin TIAR	Q01085	TIAR_HUMAN
13.0957546234131	12.5520935058594	12.1900148391724	14.0964241027832	14.2078456878662	13.1196746826172	12.92467212677	13.4857845306396	12.3835563659668	13.1806221008301	12.5762825012207	11.8360118865967	15.4770221710205	13.1703128814697	12.6543464660645	13.6347675323486	13.3146448135376	12.6006622314453	13.3530235290527	13.3101234436035	12.7281303405762	7.1659393273632E-13	1.178882	Q01105	SET	Protein SET	Q01105	SET_HUMAN
15.0147361755371	15.1445827484131	14.1267671585083	15.0924787521362	15.2418918609619	14.4820222854614	15.3840055465698	15.0701332092285	14.0538101196289	15.1505556106567	15.1398420333862	13.9219837188721	15.8610544204712	15.1376600265503	14.1875610351563	15.2349758148193	15.4237356185913	14.3252687454224	19.4374656677246	19.3353633880615	18.5556545257568	9.38825804679489E-15	1.198778	Q01130	SRSF2	Serine/arginine-rich splicing factor 2	Q01130	SRSF2_HUMAN
14.1793117523193	14.1578807830811	14.726019859314	14.8874702453613	14.7224063873291	14.5663290023804	15.3029136657715	14.8069953918457	13.7672491073608	16.0667095184326	14.4231491088867	14.6292362213135	15.4596672058105	15.2721080780029	14.5886878967285	14.9201345443726	14.4453468322754	14.5266284942627	14.3715915679932	14.31667137146	15.0566444396973	1.13991057718125E-14	1.197777	Q01469	FABP5	Fatty acid-binding protein 5	Q01469	FABP5_HUMAN
8.94957542419434	9.29396915435791	8.63263702392578	10.325569152832	12.7493000030518	9.97968101501465	12.3036613464355	13.1672077178955	11.571325302124	10.5798950195313	9.89007568359375	10.2281360626221	13.1378650665283	10.0489521026611	9.57962226867676	11.1203317642212	9.4843864440918	11.1942224502563	13.2235202789307	13.3861808776855	9.62335109710693	1.70382461952348E-10	1.155337	Q01518	CAP1	Adenylyl cyclase-associated protein 1	Q01518	CAP1_HUMAN
12.4181804656982	12.5245800018311	13.3222742080688	12.9497451782227	12.8772525787354	13.2203969955444	12.8813076019287	12.7984161376953	12.8903961181641	12.7778778076172	13.2338542938232	13.0985841751099	12.231861114502	12.8471965789795	12.8885498046875	12.2964124679565	12.1543788909912	12.7572898864746	12.5314083099365	10.6377191543579	8.19233512878418	6.33152739836172E-10	1.148524	Q01658	DR1	Protein Dr1	Q01658	NC2B_HUMAN
12.231201171875	12.6406917572021	12.6261787414551	13.0211925506592	13.3598213195801	13.3857116699219	12.9371347427368	12.9155950546265	13.2462120056152	12.9464168548584	13.0292053222656	13.3446865081787	13.1646137237549	13.0187578201294	11.3099212646484	12.2952136993408	12.7643575668335	13.0427474975586	11.9408073425293	11.766432762146	10.1820755004883	2.86323968800613E-09	1.139521	Q01664	TFAP4	Transcription factor AP-4	Q01664	TFAP4_HUMAN
13.9395084381104	13.9429559707642	14.1285076141357	13.5379867553711	13.4479379653931	13.59206199646	13.5139865875244	13.4825344085693	13.7895355224609	13.5007266998291	13.536563873291	13.6523571014404	13.5949211120605	13.3574752807617	13.1614665985107	13.70290184021	13.4225845336914	13.6545963287354	11.2733917236328	11.098596572876	10.1400413513184	1.09542683043675E-13	1.186615	Q01780	EXOSC10	Exosome component 10	Q01780	EXOSX_HUMAN
12.4442119598389	12.6516990661621	12.4427909851074	13.0416622161865	12.7189207077026	13.2359313964844	12.9363250732422	12.8946762084961	13.1697397232056	12.9503154754639	12.8262557983398	12.8183479309082	12.4772787094116	12.4013643264771	12.9559288024902	12.6415538787842	12.8931856155396	12.4880599975586	9.88198089599609	11.2345094680786	8.65239524841309	1.91182010749581E-08	1.124798	Q01826;Q9UPW6	SATB1;SATB2	DNA-binding protein SATB1;DNA-binding protein SATB2	Q01826;Q9UPW6	SATB1_HUMAN;SATB2_HUMAN
11.155424118042	10.3451471328735	11.6515674591064	11.9072980880737	11.8606519699097	12.0763034820557	11.4545879364014	11.3884677886963	11.9970092773438	11.7372236251831	11.7557859420776	12.2176246643066	11.4874467849731	11.4339303970337	11.6926040649414	11.4034109115601	11.4387226104736	11.6077842712402	11.9276676177979	9.05543899536133	9.08899116516113	3.10940850194405E-11	1.163302	Q01831	XPC	DNA repair protein complementing XP-C cells	Q01831	XPC_HUMAN
15.4907035827637	15.8280982971191	16.3115921020508	14.9757642745972	15.1130876541138	15.6577377319336	15.1436614990234	15.1004056930542	15.7951240539551	14.9795875549316	15.462384223938	16.0603866577148	15.1111850738525	15.2630567550659	15.6136083602905	15.2398357391357	15.4713354110718	15.9845428466797	16.7214736938477	16.6655578613281	16.5304298400879	1.12519088025278E-13	1.186489	Q01844	EWSR1	RNA-binding protein EWS	Q01844	EWS_HUMAN
14.6761751174927	14.1010723114014	14.3138046264648	14.5238285064697	14.1015815734863	13.7481632232666	14.2787923812866	14.0293884277344	13.911678314209	14.2342796325684	14.1250886917114	13.8847484588623	14.0342092514038	14.0486965179443	13.5675868988037	14.3102340698242	13.5298309326172	13.1711254119873	13.5618724822998	13.1337490081787	13.0702896118164	6.53327972772513E-15	1.200907	Q01970	PLCB3	1-phosphatidylinositol 4,5-bisphosphate phosphodiesterase beta-3	Q01970	PLCB3_HUMAN
11.3367347717285	11.5631132125854	10.1068210601807	10.1896839141846	10.2059803009033	10.7850456237793	11.1847534179688	11.262903213501	9.63837051391602	10.6915426254272	11.0025358200073	11.0838661193848	10.8741874694824	11.2793025970459	8.95332813262939	10.9375419616699	11.3401737213135	10.1893310546875	13.459415435791	13.6420946121216	13.6630611419678	1.4259425265023E-12	1.176183	Q02040	AKAP17A	A-kinase anchor protein 17A	Q02040	AK17A_HUMAN
10.8486595153809	9.56893348693848	9.54405212402344	8.88261032104492	8.62967681884766	9.62101745605469	8.73976135253906	8.6037712097168	9.1487922668457	12.6643600463867	9.09897232055664	9.62774085998535	11.0998916625977	10.0034980773926	11.2872295379639	13.1551628112793	5.60672903060913	8.70174694061279	15.0307455062866	14.5353698730469	14.308895111084	1.54356397895357E-11	1.166368	Q02218	OGDH	2-oxoglutarate dehydrogenase, mitochondrial	Q02218	ODO1_HUMAN
11.8857879638672	12.2836952209473	11.5998592376709	11.9992065429688	12.1885814666748	11.3971347808838	12.0760555267334	12.4624328613281	11.8657464981079	12.1078968048096	12.3412017822266	11.347188949585	12.3331356048584	12.1464872360229	10.885871887207	12.0424728393555	12.3770999908447	11.7553653717041	10.4909067153931	8.59466361999512	9.1970272064209	2.55013725201396E-11	1.164167	Q02241	KIF23	Kinesin-like protein KIF23	Q02241	KIF23_HUMAN
13.2654104232788	12.960033416748	14.2802257537842	13.5551013946533	12.8777084350586	13.6602725982666	13.449743270874	13.4549694061279	12.2321472167969	13.8901348114014	13.7610816955566	13.5059967041016	13.0286808013916	14.2651786804199	14.4391384124756	13.1033782958984	13.4020557403564	13.3608369827271	13.5701560974121	13.3834342956543	14.2278690338135	2.47744001619224E-11	1.164295	Q02413	DSG1	Desmoglein-1	Q02413	DSG1_HUMAN
14.9369029998779	14.1912212371826	13.7728958129883	15.3869228363037	14.9648418426514	14.7231073379517	15.2350521087646	14.9732360839844	14.5399608612061	15.2216606140137	14.8056573867798	14.1548805236816	15.9505424499512	14.8591728210449	14.3731899261475	15.3691577911377	14.734992980957	14.2205219268799	16.2218933105469	16.2511310577393	15.6878414154053	2.32409166658783E-14	1.193833	Q02543	RPL18A	60S ribosomal protein L18a	Q02543	RL18A_HUMAN
12.1434326171875	11.6170883178711	10.2565746307373	12.2523498535156	12.0423440933228	12.5439739227295	11.5150289535522	12.1010036468506	9.2728328704834	11.8432216644287	12.4332122802734	12.4902629852295	14.3335437774658	11.1981916427612	9.1973876953125	11.4838428497314	11.5702648162842	11.6847238540649	9.42557144165039	11.4404335021973	9.63478660583496	5.32440430226533E-11	1.16083	Q02790	FKBP4	Peptidyl-prolyl cis-trans isomerase FKBP4	Q02790	FKBP4_HUMAN
13.365306854248	11.5884056091309	9.56565189361572	13.3005561828613	13.9971446990967	12.7863006591797	11.3391590118408	13.7777252197266	9.11779403686523	13.6415700912476	10.2641429901123	9.75223731994629	12.6568489074707	9.10248565673828	9.81971168518066	12.2959785461426	10.7181129455566	9.71213531494141	14.5791149139404	14.4014148712158	13.8694934844971	1.97251152719683E-12	1.174848	Q02809	PLOD1	Procollagen-lysine,2-oxoglutarate 5-dioxygenase 1	Q02809	PLOD1_HUMAN
16.2889137268066	15.5930194854736	15.3296699523926	16.6566619873047	16.3093910217285	16.0134582519531	16.6114311218262	16.2486114501953	15.9640655517578	16.6376609802246	16.1979236602783	15.744607925415	17.2369155883789	16.2838134765625	15.9968738555908	16.6885566711426	16.1009864807129	15.6915664672852	17.6684150695801	17.573694229126	17.2091217041016	8.99947407738941E-14	1.187449	Q02878	RPL6	60S ribosomal protein L6	Q02878	RL6_HUMAN
12.9640464782715	12.529806137085	12.1298027038574	13.7872371673584	13.9174003601074	13.6495981216431	13.6559181213379	13.6515865325928	13.251088142395	13.9285621643066	14.0000276565552	13.6197681427002	13.53040599823	13.652437210083	13.2032508850098	13.4129486083984	13.41188621521	13.2534646987915	12.3421020507813	12.5641641616821	11.1491298675537	1.7094084800435E-13	1.184729	Q02880	TOP2B	DNA topoisomerase 2-beta	Q02880	TOP2B_HUMAN
15.7691020965576	15.6931676864624	15.6688995361328	15.6981811523438	15.7571268081665	15.8069801330566	15.8850479125977	15.6318578720093	15.997670173645	15.6412725448608	15.580358505249	15.7627830505371	15.4832782745361	15.6769351959229	15.9539680480957	15.7013187408447	15.8013000488281	15.9194393157959	12.9688682556152	13.0711994171143	12.9348049163818	3.36011666824233E-14	1.192175	Q03252	LMNB2	Lamin-B2	Q03252	LMNB2_HUMAN
12.662483215332	12.0921726226807	11.1199398040771	12.9941663742065	12.3212757110596	12.2030944824219	13.0618171691895	12.4613590240479	12.0128269195557	13.0079250335693	12.3482341766357	11.4901809692383	13.035717010498	12.4924201965332	11.3143501281738	13.0363674163818	12.2099685668945	11.8439798355103	12.3391819000244	11.782205581665	10.4445323944092	1.0555288334126E-10	1.157642	Q03701	CEBPZ	CCAAT/enhancer-binding protein zeta	Q03701	CEBPZ_HUMAN
11.1997451782227	11.5108108520508	11.5326976776123	11.8653163909912	11.1153984069824	11.5005140304565	11.3982610702515	11.3656330108643	11.3534774780273	11.6530666351318	11.1370315551758	11.2375965118408	12.9409236907959	11.2869348526001	11.3975372314453	11.5919342041016	11.0972003936768	11.2924766540527	15.2104892730713	15.4391651153564	15.066722869873	3.37246033173966E-12	1.172694	Q04637	EIF4G1	Eukaryotic translation initiation factor 4 gamma 1	Q04637	IF4G1_HUMAN
13.3750267028809	14.5540390014648	10.0399684906006	13.8759822845459	14.5808973312378	13.0960388183594	13.1894807815552	13.6670150756836	14.6355600357056	13.1668643951416	11.8542709350586	14.6383943557739	15.6524515151978	11.2897167205811	10.9270896911621	13.4794969558716	13.2643795013428	14.0058822631836	10.2216310501099	9.71788024902344	9.28052806854248	7.76026423837406E-13	1.178571	Q04760	GLO1	Lactoylglutathione lyase	Q04760	LGUL_HUMAN
21.3562908172607	21.2947368621826	21.4497470855713	20.8718147277832	21.1750946044922	21.2272109985352	20.6373653411865	20.9529266357422	21.4587821960449	20.6898250579834	21.1186351776123	21.4080848693848	20.7580146789551	21.2239074707031	21.6816368103027	20.7269649505615	21.1195755004883	21.4876670837402	15.1283712387085	15.101734161377	14.7247867584229	3.84552284192225E-15	1.203336	Q04837	SSBP1	Single-stranded DNA-binding protein, mitochondrial	Q04837	SSBP_HUMAN
11.0621433258057	11.4431438446045	12.868127822876	11.8256425857544	12.2256059646606	11.3188362121582	11.8160696029663	11.6003398895264	9.2625846862793	11.443431854248	11.0656280517578	8.70900535583496	13.4092502593994	10.2859592437744	9.76684379577637	11.3112258911133	11.4529762268066	10.0569868087769	12.3083467483521	10.9922676086426	11.9637899398804	3.16604218269362E-09	1.13885	Q04917	YWHAH	14-3-3 protein eta	Q04917	1433F_HUMAN
13.1521425247192	13.2031726837158	12.6522417068481	12.6874780654907	12.8853378295898	12.4368362426758	12.8960027694702	12.9955606460571	12.5528774261475	12.7949867248535	12.8528690338135	12.3461236953735	12.6130905151367	12.7985210418701	12.2969188690186	12.7972297668457	12.7423400878906	12.599796295166	15.5976619720459	15.6650199890137	15.8184041976929	1.98543413432508E-13	1.184057	Q05048	CSTF1	Cleavage stimulation factor subunit 1	Q05048	CSTF1_HUMAN
12.8899793624878	13.1317977905273	11.6666927337646	12.6849250793457	12.4845190048218	11.9402847290039	13.2661809921265	12.8476648330688	11.326379776001	12.7854089736938	12.1857814788818	11.0216217041016	12.7939376831055	12.6255865097046	11.543550491333	13.0073585510254	12.8855829238892	11.488842010498	17.9896049499512	18.1286430358887	17.9188842773438	5.11773586973875E-14	1.189763	Q05519	SRSF11	Serine/arginine-rich splicing factor 11	Q05519	SRS11_HUMAN
12.2687892913818	12.8080501556396	13.0717887878418	11.9556751251221	12.6944875717163	10.6850395202637	12.0764617919922	10.9203147888184	13.0736064910889	11.9315910339355	11.9765357971191	13.2963333129883	12.2906436920166	11.0708246231079	9.99696731567383	11.7481212615967	10.0171556472778	10.9206190109253	9.23257637023926	8.62137699127197	10.5272045135498	1.0400207687306E-06	1.085416	Q05639	EEF1A2	Elongation factor 1-alpha 2	Q05639	EF1A2_HUMAN
13.5893068313599	14.5794296264648	14.2136917114258	13.5492649078369	13.4222354888916	12.9931964874268	12.7382373809814	13.2174510955811	13.1590871810913	12.9521999359131	13.4361209869385	13.1063423156738	12.714638710022	13.2951917648315	13.0497436523438	12.6877899169922	13.3768758773804	13.1173028945923	8.08907699584961	9.29874706268311	9.10857582092285	2.87467330387548E-14	1.192837	Q05D32	CTDSPL2	CTD small phosphatase-like protein 2	Q05D32	CTSL2_HUMAN
14.4773874282837	14.401948928833	14.7117519378662	14.0639581680298	13.8978996276855	14.3178443908691	13.9360446929932	14.1157302856445	14.4401378631592	14.0280284881592	14.0083637237549	14.3685054779053	14.1801300048828	13.938907623291	14.3484439849854	14.2569704055786	14.0278644561768	14.2565231323242	12.07190990448	11.882887840271	11.3432998657227	1.55025279280854E-12	1.175849	Q06265	EXOSC9	Exosome complex component RRP45	Q06265	EXOS9_HUMAN
13.6681480407715	13.8724431991577	14.036600112915	14.0548658370972	14.2903957366943	14.1960735321045	13.9075717926025	14.2058086395264	14.3739652633667	14.0640525817871	14.2328395843506	14.4219198226929	13.9004507064819	14.2472496032715	14.3880548477173	13.8079071044922	14.0989589691162	14.3130550384521	10.7011737823486	10.455545425415	10.0118341445923	7.20232988729599E-13	1.178861	Q06330	RBPJ	Recombining binding protein suppressor of hairless	Q06330	SUH_HUMAN
12.6064348220825	12.7890844345093	11.9846324920654	12.4359111785889	12.8502635955811	13.2508506774902	12.7987785339355	13.0334930419922	12.8481464385986	13.0242118835449	12.8741331100464	12.7803735733032	12.3345861434937	11.9692668914795	9.6395378112793	12.3084926605225	12.4999904632568	12.6267871856689	8.33585548400879	9.89382743835449	10.297890663147	3.02688109103888E-08	1.120202	Q06587	RING1	E3 ubiquitin-protein ligase RING1	Q06587	RING1_HUMAN
13.5199966430664	14.0101203918457	11.0933570861816	12.7292757034302	10.9348011016846	11.5234489440918	14.5035514831543	12.5436382293701	8.90618896484375	13.7825489044189	9.64702033996582	9.9808521270752	15.6144523620605	12.5146980285645	12.1002931594849	11.7341709136963	12.1719446182251	9.32658767700195	16.1858711242676	16.4978713989258	16.3774833679199	4.35235067794737E-09	1.13669	Q06787	FMR1	Synaptic functional regulator FMR1	Q06787	FMR1_HUMAN
17.6793117523193	17.7189140319824	17.8079891204834	17.8030166625977	18.4788913726807	17.9243106842041	17.5020713806152	18.0018730163574	17.7666511535645	17.9418201446533	17.8733463287354	17.8993167877197	18.3963203430176	17.7028388977051	17.9604473114014	18.1538314819336	17.9170036315918	17.913272857666	18.0085544586182	18.1162509918213	18.1434631347656	1.13991057718125E-14	1.19778	Q06830	PRDX1	Peroxiredoxin-1	Q06830	PRDX1_HUMAN
16.5321884155273	15.9090547561646	15.3799877166748	16.8645534515381	16.4749984741211	16.1464347839355	16.7277183532715	16.3479557037354	16.0570487976074	16.7823467254639	16.3563079833984	15.978006362915	17.3038520812988	16.4934768676758	16.1596145629883	16.8836860656738	16.3620376586914	15.8521327972412	17.744701385498	17.8762588500977	17.3654346466064	5.43503154134574E-14	1.189517	Q07020	RPL18	60S ribosomal protein L18	Q07020	RL18_HUMAN
14.3585968017578	13.5736799240112	13.123556137085	14.4521207809448	14.4126605987549	13.8237638473511	14.1514167785645	13.900182723999	12.9234809875488	14.2046127319336	13.5635204315186	13.3190383911133	15.3338289260864	13.7447319030762	12.7965307235718	14.3738689422607	13.4651966094971	12.9675779342651	16.2863216400146	15.975754737854	15.0744247436523	1.01921054449729E-12	1.177543	Q07021	C1QBP	Complement component 1 Q subcomponent-binding protein, mitochondrial	Q07021	C1QBP_HUMAN
12.0370006561279	11.8888683319092	11.8400421142578	12.0055370330811	12.0217475891113	11.7967929840088	12.227744102478	11.746693611145	11.9019737243652	11.8228807449341	11.9038009643555	11.1218204498291	12.1869869232178	11.9681396484375	10.6003704071045	11.4959783554077	11.5444183349609	11.3691577911377	9.4153938293457	9.47446823120117	10.2746095657349	5.3852188773681E-11	1.160779	Q07065	CKAP4	Cytoskeleton-associated protein 4	Q07065	CKAP4_HUMAN
16.1936340332031	16.2715682983398	15.9611930847168	15.6124420166016	16.1015701293945	15.6303329467773	15.8660097122192	15.9730587005615	15.8033599853516	15.8476619720459	16.2271823883057	15.9689044952393	15.866304397583	16.2004547119141	15.6450157165527	15.9266719818115	16.203010559082	16.0578575134277	17.8634490966797	17.8645114898682	17.7351398468018	6.22711575532149E-14	1.188973	Q07666	KHDRBS1	KH domain-containing, RNA-binding, signal transduction-associated protein 1	Q07666	KHDR1_HUMAN
14.6260719299316	15.0406818389893	14.8488578796387	14.3748750686646	14.6630039215088	14.7927312850952	14.5252647399902	14.8428554534912	15.046820640564	14.498010635376	14.8210678100586	14.8788890838623	14.115327835083	14.7826137542725	14.9249057769775	14.2982473373413	14.8900699615479	14.8299350738525	8.5097541809082	8.30643653869629	9.19364547729492	1.49736028729039E-11	1.166502	Q07687	DLX2	Homeobox protein DLX-2	Q07687	DLX2_HUMAN
17.0696144104004	16.950984954834	15.7091865539551	16.5756454467773	16.9838390350342	15.9395446777344	17.1939144134521	16.9483051300049	15.9016923904419	16.9636688232422	17.0187835693359	15.7983665466309	17.0600929260254	17.0331497192383	15.8232975006104	16.9259300231934	17.0690269470215	15.8877553939819	21.2290096282959	20.8870391845703	20.6035385131836	3.36011666824233E-14	1.19218	Q07955	SRSF1	Serine/arginine-rich splicing factor 1	Q07955	SRSF1_HUMAN
11.5357856750488	10.7987327575684	10.4498386383057	10.7375993728638	10.9770183563232	9.00066947937012	11.681468963623	11.5925025939941	9.08862686157227	11.7264938354492	11.5118064880371	8.98124694824219	11.930793762207	11.3426494598389	9.33275508880615	11.8480033874512	11.4758167266846	9.59547424316406	15.3130798339844	15.1107091903687	14.5764598846436	1.94602574338382E-12	1.174906	Q08170	SRSF4	Serine/arginine-rich splicing factor 4	Q08170	SRSF4_HUMAN
15.3398323059082	15.0301666259766	14.4254360198975	15.3793382644653	15.2354793548584	14.9472408294678	15.3948059082031	15.1571865081787	14.808895111084	15.3757514953613	15.1982898712158	14.799165725708	15.6392211914063	15.175633430481	14.8037900924683	15.3601036071777	15.102388381958	14.9556121826172	17.8944606781006	17.8074264526367	17.8033065795898	1.20509994442468E-14	1.197463	Q08211	DHX9	ATP-dependent RNA helicase A	Q08211	DHX9_HUMAN
12.1899785995483	12.4353685379028	13.9725866317749	13.1719760894775	12.0880603790283	13.3054809570313	12.9931621551514	13.025707244873	12.4248638153076	13.3983860015869	13.0853500366211	13.209282875061	12.4857292175293	13.7610139846802	13.9990329742432	12.729076385498	12.9061164855957	13.1076955795288	13.3296928405762	13.1767711639404	14.0936651229858	8.74881417392271E-12	1.168774	Q08554	DSC1	Desmocollin-1	Q08554	DSC1_HUMAN
17.8216590881348	17.6996288299561	17.7904586791992	17.6382217407227	17.7600250244141	17.5642929077148	17.6020812988281	17.7799224853516	17.8122978210449	17.6037063598633	17.8109722137451	17.8896236419678	17.5232353210449	17.6148719787598	17.6418571472168	17.4775867462158	17.6579113006592	17.6183815002441	15.3604869842529	15.2664909362793	14.8520965576172	1.13991057718125E-14	1.197687	Q08945	SSRP1	FACT complex subunit SSRP1	Q08945	SSRP1_HUMAN
10.9560813903809	9.77617073059082	9.71433067321777	11.3389492034912	10.7556419372559	10.4047985076904	11.1790294647217	9.51547527313232	9.71802234649658	11.0165843963623	8.47677230834961	10.3496704101563	13.440502166748	10.7898063659668	8.83705615997314	11.7820892333984	10.5423336029053	9.96878528594971	12.0353565216064	11.7651891708374	9.27566814422607	8.32811390993482E-09	1.131885	Q08J23	NSUN2	RNA cytosine C(5)-methyltransferase NSUN2	Q08J23	NSUN2_HUMAN
17.4847640991211	17.2327175140381	17.4420700073242	17.6006202697754	17.8895225524902	17.7577056884766	17.4854927062988	17.6941604614258	17.7966251373291	17.60986328125	17.7663688659668	18.060619354248	17.603458404541	17.5056095123291	17.8084373474121	17.5262107849121	17.3337135314941	17.6413116455078	15.9442768096924	15.9210720062256	15.5176296234131	2.82482692063387E-14	1.192919	Q09028	RBBP4	Histone-binding protein RBBP4	Q09028	RBBP4_HUMAN
14.6704330444336	14.9473247528076	14.0143356323242	14.1961584091187	14.6324481964111	13.8110046386719	14.4317789077759	14.6104125976563	13.9749116897583	14.4182481765747	14.3297872543335	13.5100765228271	14.474081993103	14.4382848739624	13.7711906433105	14.2750053405762	14.4945049285889	13.7671985626221	18.2170104980469	18.4160385131836	18.2172203063965	2.39095445713886E-13	1.18331	Q09161	NCBP1	Nuclear cap-binding protein subunit 1	Q09161	NCBP1_HUMAN
13.4251098632813	13.4880924224854	12.6892719268799	13.3019027709961	13.2016124725342	12.5615253448486	13.4191436767578	13.3689937591553	12.812668800354	13.2341289520264	13.2151546478271	12.4108333587646	13.3187389373779	13.257550239563	12.6929836273193	13.2849435806274	13.2943782806396	12.7290630340576	16.6520957946777	16.6712837219238	16.7876987457275	1.12538436294012E-12	1.177136	Q10570	CPSF1	Cleavage and polyadenylation specificity factor subunit 1	Q10570	CPSF1_HUMAN
14.8499984741211	14.186336517334	13.469575881958	15.019606590271	14.5315208435059	14.1274642944336	15.0408000946045	14.4950046539307	13.9196786880493	14.9358749389648	14.3874235153198	13.5443725585938	15.0678482055664	14.3901491165161	13.3002376556396	14.9362182617188	14.243673324585	13.7887554168701	14.0783586502075	13.582971572876	13.7380104064941	3.74078528104017E-10	1.151355	Q12788	TBL3	Transducin beta-like protein 3	Q12788	TBL3_HUMAN
12.1189250946045	11.9744205474854	12.1308994293213	12.9502410888672	12.7291240692139	12.9039459228516	12.6078424453735	12.4516983032227	12.6742973327637	12.8979644775391	12.5140819549561	12.7545433044434	12.761323928833	12.5598096847534	12.5490732192993	12.4952430725098	12.2547740936279	12.4947395324707	11.2849788665771	11.0953598022461	10.0940284729004	5.82743142423999E-13	1.179694	Q12789	GTF3C1	General transcription factor 3C polypeptide 1	Q12789	TF3C1_HUMAN
11.9615383148193	12.0559492111206	12.4485940933228	10.6203832626343	10.749119758606	11.6806535720825	9.01719856262207	10.8812532424927	10.9899253845215	10.8160972595215	10.0021781921387	10.1407241821289	10.7755975723267	9.78700351715088	9.59787178039551	10.4044456481934	11.7276163101196	9.98318099975586	9.21109294891357	8.38529777526855	9.36351585388184	5.53431165982843E-07	1.087845	Q12797	ASPH	Aspartyl/asparaginyl beta-hydroxylase	Q12797	ASPH_HUMAN
11.5131282806396	11.2500629425049	12.0087842941284	12.7729206085205	12.8267116546631	13.0794906616211	12.5799312591553	12.4442710876465	12.8858470916748	12.6100549697876	12.5623960494995	12.967306137085	12.3992252349854	12.3080539703369	12.2967796325684	12.068302154541	12.1788654327393	12.5207366943359	10.6433925628662	12.6727561950684	12.4818859100342	2.01047714134319E-09	1.141759	Q12800	TFCP2	Alpha-globin transcription factor CP2	Q12800	TFCP2_HUMAN
13.1628131866455	12.6546306610107	13.7329940795898	13.5836009979248	13.6053428649902	14.0227909088135	13.6236228942871	13.7271881103516	14.0427722930908	13.7636280059814	13.7202682495117	14.1218643188477	13.4934825897217	13.5374727249146	13.7888813018799	13.3826675415039	13.3570137023926	13.649787902832	10.1202182769775	10.5508813858032	9.08871078491211	4.4422643387783E-14	1.190448	Q12824	SMARCB1	SWI/SNF-related matrix-associated actin-dependent regulator of chromatin subfamily B member 1	Q12824	SNF5_HUMAN
12.0140552520752	11.5449142456055	11.6145076751709	11.9923934936523	12.4743309020996	12.4979515075684	11.8707122802734	12.1971263885498	12.3961906433105	12.4534559249878	12.2656517028809	12.5263919830322	11.9690160751343	12.2578830718994	12.1482648849487	12.0168895721436	11.9039611816406	11.9105834960938	9.63127708435059	9.07807922363281	9.37578582763672	3.07193377280906E-09	1.139045	Q12830	BPTF	Nucleosome-remodeling factor subunit BPTF	Q12830	BPTF_HUMAN
13.6341686248779	14.0670013427734	13.8395957946777	13.7226781845093	14.1630630493164	13.7118854522705	13.6624889373779	14.1062316894531	13.8908042907715	13.7070283889771	14.1481399536133	13.9123439788818	13.6854572296143	14.1682567596436	13.8017826080322	13.5625324249268	14.2213544845581	13.8006582260132	10.1683006286621	10.7354774475098	10.1051998138428	4.87863245153601E-13	1.18044	Q12834	CDC20	Cell division cycle protein 20 homolog	Q12834	CDC20_HUMAN
13.3244400024414	13.3023290634155	13.4840602874756	13.5150489807129	13.7513332366943	13.7659225463867	13.6329278945923	13.4001579284668	13.4651718139648	13.5661239624023	13.2070465087891	13.9054908752441	14.1736755371094	12.965051651001	13.5459003448486	13.7297039031982	12.8865909576416	13.0885066986084	15.6491317749023	15.417631149292	15.077579498291	3.50578741013593E-11	1.162768	Q12849	GRSF1	G-rich sequence factor 1	Q12849	GRSF1_HUMAN
12.4189434051514	12.5006647109985	11.8319244384766	12.200511932373	12.2791032791138	11.7589626312256	12.5110645294189	12.5054025650024	12.0330638885498	12.2860298156738	12.1178932189941	11.21337890625	12.1731433868408	12.20578956604	9.23333072662354	12.2214956283569	12.4464550018311	11.5956535339355	16.022777557373	16.1996765136719	16.0798950195313	4.44848520524047E-14	1.190426	Q12872	SFSWAP	Splicing factor, suppressor of white-apricot homolog	Q12872	SFSWA_HUMAN
14.8371839523315	15.0069103240967	14.2072143554688	14.5219402313232	14.5581941604614	14.173168182373	14.6122760772705	14.7832851409912	13.8588638305664	14.6145858764648	14.6120929718018	13.9577159881592	14.4475173950195	14.5332355499268	13.7697629928589	14.5447731018066	14.6431293487549	13.8564910888672	19.5870532989502	19.5675315856934	19.4570178985596	2.80082306266773E-14	1.193006	Q12874	SF3A3	Splicing factor 3A subunit 3	Q12874	SF3A3_HUMAN
12.0621547698975	11.4286785125732	11.8284511566162	12.9854927062988	12.761137008667	13.4131259918213	12.5315427780151	12.327262878418	12.8764991760254	12.717022895813	12.3003053665161	13.1299743652344	12.8329620361328	12.4259071350098	12.8333415985107	12.4710283279419	11.7325286865234	12.6227426528931	10.3841743469238	9.87997150421143	10.0917778015137	4.4861062347041E-11	1.161619	Q12888	TP53BP1	TP53-binding protein 1	Q12888	TP53B_HUMAN
13.1792278289795	12.9630403518677	13.5484580993652	13.2687034606934	13.2883987426758	13.6194076538086	13.1984949111938	13.5722875595093	13.8194055557251	13.2137765884399	13.3579750061035	13.303596496582	13.2196998596191	13.2449102401733	13.5302495956421	13.2011594772339	12.9448261260986	13.2107734680176	12.1448993682861	12.376953125	11.4351530075073	5.81555263307577E-13	1.17971	Q12899	TRIM26	Tripartite motif-containing protein 26	Q12899	TRI26_HUMAN
15.8774261474609	15.7428150177002	15.0328922271729	15.8863773345947	15.94029712677	15.5098819732666	15.8683042526245	15.7576484680176	15.3345146179199	15.8644771575928	15.8138065338135	15.3251323699951	16.1121482849121	15.720121383667	15.2423877716064	15.8603668212891	15.7125844955444	15.4440889358521	18.5373001098633	18.5032596588135	18.5762844085693	7.70627093730672E-14	1.188101	Q12905	ILF2	Interleukin enhancer-binding factor 2	Q12905	ILF2_HUMAN
16.168981552124	16.0583915710449	15.3560810089111	16.129222869873	16.1713600158691	15.6865081787109	16.1071014404297	16.0275058746338	15.6438665390015	16.0708713531494	16.0294780731201	15.6555681228638	16.2747402191162	15.9700260162354	15.6383991241455	16.1032123565674	15.9279146194458	15.7745628356934	18.6084327697754	18.5719223022461	18.6167793273926	6.74366258846549E-14	1.188632	Q12906	ILF3	Interleukin enhancer-binding factor 3	Q12906	ILF3_HUMAN
9.87053680419922	10.5292434692383	9.01352405548096	9.33210563659668	9.74941158294678	8.5343656539917	9.82470703125	9.67169189453125	9.62423324584961	9.3137903213501	9.46037101745605	9.55185317993164	11.154333114624	10.548059463501	10.8436431884766	10.225661277771	9.71371173858643	9.39664554595947	13.985481262207	13.7433815002441	14.1465320587158	4.58145973372945E-06	1.077145	Q12926	ELAVL2	ELAV-like protein 2	Q12926	ELAV2_HUMAN
11.6284027099609	11.5668258666992	8.54780769348145	10.7849721908569	8.93544387817383	8.3696813583374	10.5811996459961	11.6036891937256	8.7290096282959	13.8604316711426	9.9619026184082	8.90266132354736	13.895450592041	8.91445446014404	8.63325881958008	11.10804271698	9.63618659973145	8.33353805541992	9.69904136657715	8.65711402893066	8.42201232910156	1.98819861950797E-09	1.14183	Q12931	TRAP1	Heat shock protein 75 kDa, mitochondrial	Q12931	TRAP1_HUMAN
9.49073028564453	8.79527282714844	9.6504020690918	9.09788036346436	8.89142990112305	10.106972694397	8.76889038085938	10.9774713516235	9.73872470855713	8.94408988952637	9.61288261413574	8.94472694396973	8.90182399749756	9.1078462600708	8.94568824768066	9.0854377746582	9.7993335723877	9.11626815795898	13.4563808441162	13.5048027038574	13.5732936859131	8.46614603315837E-10	1.146928	Q12972	PPP1R8	Nuclear inhibitor of protein phosphatase 1	Q12972	PP1R8_HUMAN
13.8494520187378	13.7308359146118	13.2333145141602	13.3746967315674	13.5242834091187	13.2043895721436	13.4888744354248	13.4447555541992	12.8911304473877	13.4308919906616	13.3664627075195	12.9934921264648	13.2812633514404	13.3926267623901	12.6884174346924	13.3533325195313	13.3567047119141	12.9572849273682	16.2985553741455	16.2436027526855	16.484375	7.63513077654802E-13	1.178634	Q12996	CSTF3	Cleavage stimulation factor subunit 3	Q12996	CSTF3_HUMAN
11.7244024276733	11.1891975402832	12.3242073059082	12.3424005508423	12.2516670227051	12.3033599853516	11.7021903991699	11.8077707290649	11.9192600250244	11.9336757659912	11.5394821166992	11.9800691604614	12.6243324279785	10.9827651977539	11.6386127471924	11.4937038421631	11.2478733062744	11.7562780380249	13.4615211486816	13.5348148345947	13.6195240020752	3.99497899261042E-11	1.162156	Q13011	ECH1	Delta(3,5)-Delta(2,4)-dienoyl-CoA isomerase, mitochondrial	Q13011	ECH1_HUMAN
14.416748046875	14.3076438903809	14.7202224731445	14.4750022888184	14.9221324920654	14.9190111160278	14.6020832061768	14.6742916107178	14.9495468139648	14.6685771942139	14.9871091842651	15.1144409179688	14.5327558517456	14.7745380401611	14.9031829833984	14.5536289215088	14.8955898284912	14.9800119400024	8.42792797088623	8.82699394226074	10.0116004943848	2.62605568819272E-13	1.182938	Q13042	CDC16	Cell division cycle protein 16 homolog	Q13042	CDC16_HUMAN
13.28173828125	13.1104326248169	13.9792385101318	13.7828922271729	13.7838172912598	14.5077028274536	13.1749897003174	13.6292037963867	13.8223743438721	13.7741413116455	13.5186624526978	14.22580909729	13.4601020812988	13.4078159332275	13.9190464019775	13.0664539337158	12.9035224914551	13.9144191741943	14.6135911941528	14.6269369125366	14.9781799316406	1.43701048608611E-13	1.185503	Q13085	ACACA	Acetyl-CoA carboxylase 1	Q13085	ACACA_HUMAN
9.0528450012207	10.9634780883789	9.76344299316406	11.5489177703857	10.7643527984619	9.48421287536621	11.6463146209717	10.5309371948242	9.44218921661377	10.6036548614502	9.56367492675781	10.9182329177856	12.4657430648804	9.73828411102295	10.4620170593262	10.4247417449951	9.43602180480957	10.0470428466797	9.21368312835693	9.71037483215332	9.39988231658936	3.89487966973799E-09	1.137467	Q13098	GPS1	COP9 signalosome complex subunit 1	Q13098	CSN1_HUMAN
12.6770553588867	12.5973873138428	12.8665056228638	13.4680366516113	13.5933113098145	13.5131692886353	13.2291097640991	13.3726367950439	13.5305624008179	13.2423028945923	13.3696899414063	13.5165672302246	13.1599550247192	13.3993186950684	13.465389251709	13.1652927398682	13.1313381195068	13.2110404968262	9.92641067504883	8.94045162200928	8.81725311279297	3.33373430650815E-12	1.172755	Q13111	CHAF1A	Chromatin assembly factor 1 subunit A	Q13111	CAF1A_HUMAN
13.8012676239014	13.7905330657959	14.0917377471924	13.8935642242432	14.3084411621094	14.28391456604	14.1264066696167	14.2442779541016	14.3968200683594	14.0106391906738	14.2139701843262	14.4814853668213	13.8450984954834	14.0220499038696	14.0689449310303	13.8155431747437	13.9132804870605	14.1819181442261	12.3087215423584	11.8547077178955	11.823413848877	2.0482378032196E-12	1.174692	Q13112	CHAF1B	Chromatin assembly factor 1 subunit B	Q13112	CAF1B_HUMAN
14.6556539535522	14.8565635681152	14.1212482452393	14.1500158309937	14.230806350708	13.4628868103027	14.4033298492432	14.4290866851807	13.841968536377	14.258996963501	14.4192485809326	13.6059150695801	14.1323108673096	14.485559463501	13.2688102722168	14.3447704315186	14.5273494720459	13.813419342041	18.1587829589844	18.1552886962891	17.9918823242188	4.3754762509155E-14	1.19053	Q13123	IK	Protein Red	Q13123	RED_HUMAN
14.2772560119629	14.6959209442139	13.5775489807129	14.4375486373901	13.7681407928467	13.7310371398926	14.8656101226807	14.1075134277344	13.7716178894043	14.5601425170898	13.8843851089478	13.1361780166626	14.1697092056274	14.2342948913574	13.6458835601807	14.4921779632568	14.2421827316284	13.80491065979	16.9172210693359	17.0236434936523	16.9155426025391	8.4634723157564E-14	1.18769	Q13148	TARDBP	TAR DNA-binding protein 43	Q13148	TADBP_HUMAN
20.13694190979	20.2242813110352	20.403678894043	20.0851135253906	20.151927947998	20.2124633789063	19.9937858581543	19.9032154083252	20.4155101776123	19.9701271057129	20.0562858581543	20.3824577331543	19.7829971313477	20.1276874542236	20.4644775390625	20.0024337768555	19.8468799591064	20.2648391723633	17.6673488616943	17.6452178955078	17.7421112060547	9.17938025590877E-15	1.19909	Q13151	HNRNPA0	Heterogeneous nuclear ribonucleoprotein A0	Q13151	ROA0_HUMAN
8.73557186126709	8.56321430206299	11.4925451278687	11.9941282272339	10.3639297485352	9.47193431854248	9.8707799911499	9.07732391357422	9.95268821716309	10.2279396057129	10.1700420379639	9.49881076812744	11.7707967758179	9.75717735290527	8.4791898727417	8.96715927124023	9.58184814453125	10.1014585494995	9.96153450012207	10.0292129516602	9.75723648071289	4.66528321208454E-07	1.088506	Q13162	PRDX4	Peroxiredoxin-4	Q13162	PRDX4_HUMAN
13.4356508255005	13.2421722412109	13.2785749435425	14.1709117889404	14.4561939239502	14.3506832122803	14.0819368362427	14.1380863189697	14.0026931762695	14.1743850708008	14.3139362335205	14.365797996521	14.054651260376	14.1328392028809	14.1410312652588	13.8961057662964	13.7935695648193	13.8615436553955	12.5014734268188	12.4349403381348	11.6499443054199	9.29699543371814E-14	1.18731	Q13185	CBX3	Chromobox protein homolog 3	Q13185	CBX3_HUMAN
14.2771558761597	14.2892017364502	13.2273387908936	13.7496299743652	14.2289705276489	13.446756362915	14.2424411773682	14.2276859283447	13.352258682251	13.8947582244873	14.0819339752197	13.1974658966064	13.835241317749	14.1656150817871	13.2684936523438	13.9703054428101	14.1960144042969	13.1858711242676	16.6883010864258	16.5752639770508	16.4111633300781	4.74789416863289E-14	1.190117	Q13242	SRSF9	Serine/arginine-rich splicing factor 9	Q13242	SRSF9_HUMAN
13.4368114471436	13.6490669250488	13.5389852523804	13.5353336334229	13.3867645263672	13.4801092147827	13.5296220779419	13.501148223877	13.4319181442261	13.2234783172607	13.4887437820435	13.4147281646729	13.5102634429932	13.464448928833	13.2251453399658	13.467227935791	13.5608491897583	13.2962112426758	16.2625923156738	16.1351623535156	15.8893356323242	7.94390452952192E-13	1.178469	Q13243	SRSF5	Serine/arginine-rich splicing factor 5	Q13243	SRSF5_HUMAN
17.1394653320313	17.193920135498	15.8943881988525	16.611270904541	17.1274318695068	15.9031677246094	17.0993843078613	17.1836166381836	15.8844947814941	16.8268432617188	17.1301383972168	15.8469152450562	17.0355682373047	17.2219390869141	16.1479911804199	16.9946823120117	17.1771469116211	15.9861888885498	20.7490921020508	20.6382064819336	20.1934585571289	7.68629870952319E-14	1.188124	Q13247	SRSF6	Serine/arginine-rich splicing factor 6	Q13247	SRSF6_HUMAN
15.4903831481934	15.3660125732422	15.4216613769531	15.7277450561523	15.8006744384766	15.8353252410889	15.5371208190918	15.6720943450928	15.7268753051758	15.6224575042725	15.6492938995361	15.7859916687012	15.9565076828003	15.5753612518311	15.6985330581665	15.5514287948608	15.4449195861816	15.5644760131836	14.4989156723022	14.5061264038086	14.1206855773926	1.69457887085834E-13	1.184783	Q13263	TRIM28	Transcription intermediary factor 1-beta	Q13263	TIF1B_HUMAN
12.7131853103638	12.5885210037231	12.9611282348633	12.8701887130737	12.8011741638184	13.1634502410889	12.7106885910034	12.4784717559814	12.7161636352539	12.7705688476563	12.6979427337646	13.0463905334473	13.608642578125	12.7703676223755	12.5292873382568	12.6775646209717	12.5537719726563	12.5219955444336	16.2370147705078	16.3804206848145	15.6886100769043	3.24821087915986E-13	1.182064	Q13283	G3BP1	Ras GTPase-activating protein-binding protein 1	Q13283	G3BP1_HUMAN
12.4492988586426	13.0328788757324	13.5431756973267	11.5966911315918	12.2786083221436	13.1343936920166	11.4566345214844	12.219310760498	13.2856693267822	11.7484455108643	11.9183349609375	13.3451385498047	11.5988883972168	11.7259063720703	12.9856576919556	11.826229095459	12.2377223968506	13.1617412567139	8.1447582244873	10.1354026794434	9.57160472869873	6.04467784591889E-11	1.16023	Q13303	KCNAB2	Voltage-gated potassium channel subunit beta-2	Q13303	KCAB2_HUMAN
13.7672882080078	13.7796077728271	12.885627746582	13.5414295196533	13.3471908569336	12.8980531692505	13.4153413772583	13.2691793441772	12.7306728363037	13.4155330657959	13.3912048339844	12.6823425292969	14.1678981781006	13.4015884399414	12.3981552124023	13.5485372543335	13.3653545379639	13.0875196456909	17.4847621917725	17.6205539703369	17.4641227722168	1.27209107556657E-12	1.176644	Q13310	PABPC4	Polyadenylate-binding protein 4	Q13310	PABP4_HUMAN
14.1965503692627	14.1233806610107	14.1299228668213	14.5249137878418	14.6165828704834	14.8898181915283	14.5390338897705	14.4970693588257	14.598072052002	14.7146129608154	14.6473579406738	14.8682718276978	14.3854084014893	14.5460777282715	14.7515487670898	14.5609512329102	14.2444019317627	14.6495571136475	11.9267597198486	11.7388076782227	11.2428359985352	5.95403430712882E-11	1.160302	Q13330	MTA1	Metastasis-associated protein MTA1	Q13330	MTA1_HUMAN
9.0966682434082	9.55517864227295	9.58110809326172	10.3061399459839	7.92283725738525	8.53826332092285	9.14268684387207	8.94577884674072	9.61649894714355	10.0447216033936	9.38570785522461	9.6065092086792	12.916316986084	11.227388381958	9.91140174865723	9.82258796691895	9.15089416503906	9.65856075286865	14.4402942657471	14.226583480835	12.7612247467041	3.65770568871755E-11	1.162556	Q13347	EIF3I	Eukaryotic translation initiation factor 3 subunit I	Q13347	EIF3I_HUMAN
11.6034364700317	12.6005659103394	12.7386131286621	12.4021072387695	12.1968746185303	11.4146976470947	12.0245914459229	12.6254482269287	12.386474609375	12.5086965560913	12.7518796920776	11.2575531005859	12.2656126022339	12.4608745574951	10.8070583343506	12.1187839508057	12.5935077667236	12.3573589324951	14.1919755935669	14.4180126190186	14.2260713577271	7.38372739542568E-12	1.169486	Q13356	PPIL2	RING-type E3 ubiquitin-protein ligase PPIL2	Q13356	PPIL2_HUMAN
9.38549041748047	7.28197956085205	9.30820369720459	10.6255683898926	12.3391208648682	11.7518520355225	12.6584300994873	11.1272315979004	12.6879081726074	13.1157474517822	13.145055770874	12.9356365203857	12.9643926620483	12.901912689209	10.2322940826416	11.6911506652832	12.6252403259277	12.7560176849365	9.43418884277344	14.7710418701172	9.76180934906006	1.10096463496189E-07	1.100367	Q13363	CTBP1	C-terminal-binding protein 1	Q13363	CTBP1_HUMAN
12.6779737472534	13.1328887939453	12.9884204864502	12.1675291061401	12.7056903839111	12.70849609375	12.5405616760254	13.0332527160645	13.0388889312744	12.4232730865479	12.8409433364868	12.6909894943237	12.3974723815918	12.8067665100098	12.5326538085938	12.403938293457	12.9948463439941	12.8698806762695	9.98128795623779	10.0131406784058	8.95109462738037	2.779835810741E-11	1.163782	Q13418	ILK	Integrin-linked protein kinase	Q13418	ILK_HUMAN
9.54401969909668	9.71355438232422	9.72326374053955	10.1357641220093	11.759428024292	12.0740451812744	11.3609275817871	11.0895156860352	11.6628131866455	11.4491119384766	11.3852214813232	11.8731298446655	11.033483505249	10.7305774688721	11.2312088012695	11.0306205749512	9.9809741973877	11.5551090240479	9.58151149749756	9.38347339630127	9.2697639465332	1.31144671836823E-11	1.167064	Q13426	XRCC4	DNA repair protein XRCC4	Q13426	XRCC4_HUMAN
13.2601871490479	14.0127811431885	12.6935129165649	12.6881809234619	13.0973978042603	12.3730049133301	13.1610565185547	13.3456878662109	12.1337690353394	12.8539009094238	13.1634101867676	11.9244899749756	12.9036264419556	13.0848407745361	11.4576015472412	13.2192077636719	13.3956384658813	12.3704509735107	16.3378791809082	16.4770126342773	16.3487205505371	3.68932020511163E-12	1.17232	Q13427	PPIG	Peptidyl-prolyl cis-trans isomerase G	Q13427	PPIG_HUMAN
13.558388710022	13.3708724975586	12.3732433319092	12.9751605987549	12.7688617706299	12.6464281082153	12.6239185333252	12.6583003997803	12.3279113769531	12.5035638809204	12.592755317688	11.6449117660522	12.9537391662598	13.1483345031738	11.5401697158813	12.6043395996094	12.6576900482178	12.0889892578125	14.5771369934082	13.9872989654541	14.3325204849243	1.14139737711372E-13	1.186421	Q13428	TCOF1	Treacle protein	Q13428	TCOF_HUMAN
15.2933864593506	15.3786315917969	14.4455127716064	14.8815565109253	14.7400245666504	14.4334259033203	15.0181865692139	14.9491386413574	14.285852432251	14.9885158538818	14.7721366882324	14.1134939193726	14.8537349700928	14.9482707977295	14.3547897338867	14.9777908325195	14.9624576568604	14.4325704574585	19.8989124298096	19.8732490539551	19.7948570251465	8.10374193652067E-15	1.199906	Q13435	SF3B2	Splicing factor 3B subunit 2	Q13435	SF3B2_HUMAN
13.9877223968506	14.2503108978271	14.7379388809204	14.1444282531738	14.2290706634521	14.5422019958496	13.9878778457642	14.0731258392334	14.7561588287354	14.0955352783203	14.0953407287598	14.6797513961792	13.8915729522705	14.0627908706665	14.4987926483154	14.0815486907959	14.1646003723145	14.6164960861206	12.2283306121826	9.10995864868164	10.0888967514038	1.44853141366676E-13	1.18546	Q13472	TOP3A	DNA topoisomerase 3-alpha	Q13472	TOP3A_HUMAN
13.1706695556641	13.3448028564453	12.1195650100708	12.5803813934326	12.7699241638184	11.7369365692139	12.8243522644043	12.9573621749878	11.6684417724609	12.8153896331787	12.8317012786865	11.4465484619141	12.6881942749023	12.8395948410034	11.140570640564	12.9841976165771	13.0367126464844	11.9485368728638	16.5927200317383	16.5924549102783	16.6478080749512	2.5474596492641E-13	1.183063	Q13523	PRPF4B	Serine/threonine-protein kinase PRP4 homolog	Q13523	PRP4B_HUMAN
16.5293960571289	16.4201240539551	16.7628707885742	16.6975593566895	16.8456859588623	17.0454330444336	16.654411315918	16.7451553344727	16.9982852935791	16.7103233337402	16.8269233703613	17.1238956451416	16.6510581970215	16.5313835144043	16.8680801391602	16.669340133667	16.6397914886475	16.8586196899414	15.3214302062988	15.4262199401855	15.1509857177734	6.81218567536156E-14	1.188584	Q13547	HDAC1	Histone deacetylase 1	Q13547	HDAC1_HUMAN
13.693733215332	13.8166103363037	13.9617929458618	9.11242198944092	9.65036582946777	8.20718002319336	11.2813911437988	11.4934768676758	11.9285879135132	11.2696905136108	11.4948472976685	11.2219505310059	11.4216651916504	9.66526794433594	9.55083847045898	13.2258071899414	12.1745891571045	13.8258810043335	9.05215835571289	8.73499774932861	9.71160888671875	5.29491407506256E-05	1.029393	Q13569	TDG	G/T mismatch-specific thymine DNA glycosylase	Q13569	TDG_HUMAN
13.6866493225098	13.8395023345947	12.8103542327881	13.143988609314	13.1478424072266	12.4218711853027	13.3636302947998	13.3873825073242	12.3391580581665	13.2493896484375	13.2836208343506	12.1057910919189	13.3080825805664	13.3607769012451	12.3339576721191	13.4227237701416	13.4648141860962	12.3430337905884	17.2715473175049	17.2637596130371	17.3288688659668	2.64189572852048E-13	1.182908	Q13573	SNW1	SNW domain-containing protein 1	Q13573	SNW1_HUMAN
15.2315874099731	15.2158546447754	14.2626457214355	14.9791622161865	15.1945743560791	14.4961929321289	15.1861629486084	15.2641944885254	14.2884654998779	14.919017791748	15.2291221618652	14.4070320129395	14.9321804046631	15.2476778030396	14.0877141952515	15.0348491668701	15.1603507995605	14.1981372833252	18.5702323913574	18.4275741577148	18.316764831543	5.33861413020739E-14	1.189609	Q13595	TRA2A	Transformer-2 protein homolog alpha	Q13595	TRA2A_HUMAN
11.3877286911011	10.8533039093018	10.7514381408691	12.2110023498535	11.5747222900391	11.2224426269531	12.2192554473877	11.5385417938232	11.0087604522705	12.1925096511841	11.335506439209	10.1695013046265	12.1814365386963	11.6585102081299	10.548243522644	11.9487361907959	11.1128330230713	10.9201698303223	12.1075382232666	11.7581176757813	11.1427278518677	9.92371838872308E-11	1.157927	Q13601	KRR1	KRR1 small subunit processome component homolog	Q13601	KRR1_HUMAN
13.1914844512939	11.8375034332275	11.9976482391357	13.5922584533691	13.2354717254639	13.178430557251	13.3953342437744	12.7538251876831	12.751091003418	13.4642152786255	12.9109153747559	12.9805526733398	13.6441669464111	13.0329570770264	13.0674514770508	13.2149505615234	12.3925170898438	12.6103315353394	13.5028285980225	13.4016075134277	12.921010017395	6.81218567536156E-14	1.188587	Q13610	PWP1	Periodic tryptophan protein 1 homolog	Q13610	PWP1_HUMAN
8.85437965393066	8.99911975860596	9.6978816986084	11.6826934814453	13.3507537841797	12.472297668457	13.6639099121094	14.5747003555298	13.9718360900879	14.9373779296875	14.7878923416138	14.7645626068115	14.9751081466675	15.1786165237427	14.728687286377	13.8910827636719	14.227560043335	14.5338172912598	14.2211055755615	14.0523300170898	14.1806964874268	1.28645587742567E-12	1.176601	Q13614	MTMR2	Myotubularin-related protein 2	Q13614	MTMR2_HUMAN
12.6087455749512	12.9990425109863	12.8168983459473	12.7979602813721	13.0511093139648	12.9632453918457	13.1545486450195	13.2761173248291	13.3327598571777	13.0161190032959	12.9744434356689	12.9855279922485	12.7826862335205	12.5424499511719	12.38267993927	12.5185623168945	12.6170854568481	12.7462320327759	10.1582736968994	9.37925910949707	9.0951099395752	1.08660432552881E-12	1.177272	Q13616	CUL1	Cullin-1	Q13616	CUL1_HUMAN
11.3304376602173	11.5934133529663	12.6111583709717	12.0670042037964	12.0642623901367	11.9738368988037	13.0046224594116	13.4766120910645	13.6995620727539	12.6547946929932	12.6466159820557	13.0517101287842	12.6559467315674	11.7399883270264	11.7001237869263	11.9725914001465	11.5047817230225	12.1373310089111	9.07152938842773	9.10876083374023	9.34633922576904	6.34491793575538E-12	1.170111	Q13619	CUL4A	Cullin-4A	Q13619	CUL4A_HUMAN
13.1164531707764	13.7883052825928	12.6628122329712	12.7146310806274	13.1570510864258	12.2564888000488	13.0046768188477	13.3391914367676	12.0810089111328	13.0668849945068	13.0890483856201	11.9906797409058	12.7136850357056	13.2561798095703	11.743293762207	13.1040706634521	13.2987060546875	12.2855978012085	15.7323741912842	15.9061717987061	15.9007701873779	2.64879633244114E-13	1.182887	Q13769	THOC5	THO complex subunit 5 homolog	Q13769	THOC5_HUMAN
13.4528408050537	13.1877708435059	12.9083919525146	14.214635848999	13.6626644134521	13.325891494751	14.2125034332275	13.7749156951904	13.1965656280518	14.1067581176758	13.5089492797852	12.9632778167725	14.3192119598389	13.7052793502808	12.9625597000122	14.0935029983521	13.4005661010742	12.8893814086914	11.762505531311	11.4091634750366	10.1138935089111	2.97414595299704E-13	1.182417	Q13823	GNL2	Nucleolar GTP-binding protein 2	Q13823	NOG2_HUMAN
11.7197875976563	12.2953662872314	12.57652759552	10.5658826828003	11.674464225769	12.5196485519409	11.6007041931152	11.7419281005859	12.9326210021973	11.6938676834106	11.3326816558838	12.0602893829346	10.5931215286255	10.6465301513672	12.0457887649536	11.4008960723877	11.3026905059814	12.2530288696289	9.41994857788086	8.92696571350098	9.42405128479004	3.65847795865539E-10	1.15148	Q13825	AUH	Methylglutaconyl-CoA hydratase, mitochondrial	Q13825	AUHM_HUMAN
10.1819524765015	10.1783123016357	11.3649730682373	10.8872165679932	10.511438369751	10.2126522064209	10.5191497802734	10.7388191223145	9.15316963195801	13.0031909942627	10.344841003418	10.2990379333496	10.4782848358154	11.6778154373169	10.7240409851074	10.1291255950928	10.1540431976318	11.3063869476318	10.8155612945557	9.96399688720703	11.5603818893433	1.17206755480648E-09	1.145057	Q13835	PKP1	Plakophilin-1	Q13835	PKP1_HUMAN
18.2517318725586	18.6682815551758	17.3942985534668	17.6378517150879	18.2968254089355	17.2477684020996	18.1191444396973	18.3134784698486	17.2832412719727	17.9101161956787	18.1577606201172	17.1000022888184	17.8263893127441	18.1772880554199	17.3069744110107	18.1661033630371	18.2609519958496	17.2556610107422	20.9675846099854	20.8679904937744	20.748046875	1.62503510649147E-14	1.195632	Q13838	DDX39B	Spliceosome RNA helicase DDX39B	Q13838	DX39B_HUMAN
[truncated: 850 more rows]

## Sheet: 2_ANOVA sig.
1_Nuc	2_Chr	3_K17Ub	4_K64Ub	5_K17Ac	6_K64Ac	7_Beads	PG.Qvalue	PG.Cscore	-Log ANOVA p value	ANOVA q-value	PG.ProteinGroups	PG.Genes	PG.ProteinDescriptions	PG.UniProtIds	PG.ProteinNames
[truncated: 728 more rows]

[truncated: 2 more sheets: 3_t-Test sig., 4_ANOVA-DSB_Assay]
